# Supplementary material for: Self- and surrogate-seeking of information about mental health and illness in Germany
Source: BMC Public Health. 2023 Jan 10;23:65. doi: 10.1186/s12889-023-14998-0 (PMC9830618; doi:10.1186/s12889-023-14998-0)
Supplement: Supplementary file 1 — Additional file 1. [file 12889_2023_14998_MOESM1_ESM.csv]

V_Q85_INFOSEEK	V_Q85a_INFOSEEK	P_Q85_INFOSEEK_DI	P_INFOSEEK_groups	V_Q16_Gender	P_GENDER_DI	P_AGE	P_Age_Decades	P_Age_Groups	V_Q37_01_Migration	V_Q37_02_Migration	V_Q37_03_Migration	V_Q37_04_Migration	V_Q37_05_Migration	P_MIGRATION	P_MIGRATION_DI	V_Q18_Education	P_EDUCATION	P_EDUCATION_GROUPS	V_Q21_Family	V_Q22_Partner	P_PARTNER_DI	V_Q25a	V_Q25b	V_Q25c	V_Q25d	V_Q26	V_Q27	V_Q29	P_CONTACT	P_CONTACT_DI	P_CONTACT_SELF	P_CONTACT_SOCIAL	P_CONTACT_PROFESS	V_Q15a_SocialDistance	V_Q15b_SocialDistance	V_Q15c_SocialDistance	V_Q15d_SocialDistance	V_Q15e_SocialDistance	V_Q15f_SocialDistance	V_Q15g_SocialDistance	V_Q15h_SocialDistance	V_Q15j_SocialDistance	P_SOCIAL_DISTANCE	P_MODUS
1	2	1	2	2	1	59	4	3	NA	NA	NA	NA	NA	NA	NA	3	2	3	4	2	0	2	1	2	2	2	1	2	1	1	0	0	1	3	2	2	4	3	1	3	1	2	2.33333333333333	1
2	NA	0	0	1	0	40	3	2	NA	NA	NA	NA	NA	NA	NA	4	3	3	1	NA	1	2	2	2	2	2	2	2	4	0	1	1	1	3	3	2	5	5	5	5	3	5	4	1
2	NA	0	0	1	0	66	5	4	NA	NA	NA	NA	NA	NA	NA	5	4	2	1	NA	1	2	2	2	2	2	1	2	2	1	1	0	1	2	1	1	4	4	2	2	2	2	2.22222222222222	1
2	NA	0	0	1	0	49	3	3	NA	NA	NA	NA	NA	NA	NA	4	3	3	5	2	0	2	2	2	2	2	1	2	2	1	1	0	1	3	2	2	4	2	3	2	2	2	2.44444444444444	1
2	NA	0	0	1	0	50	4	3	NA	NA	NA	NA	NA	NA	NA	NA	1	NA	NA	NA	NA	2	2	2	2	2	2	2	4	0	1	1	1	5	4	5	5	5	5	5	2	4	4.44444444444444	2
2	NA	0	0	1	0	36	2	2	NA	NA	NA	NA	NA	NA	NA	5	4	2	1	NA	1	2	2	2	2	2	2	2	4	0	1	1	1	3	4	3	3	3	3	2	3	3	3	2
1	3	1	3	2	1	44	3	2	0	0	0	0	1	2	0	4	3	3	5	2	0	1	1	2	1	2	1	2	1	1	0	0	1	3	1	1	3	2	1	2	1	1	1.66666666666667	2
1	2	1	2	2	1	52	4	3	0	0	0	0	1	2	0	5	4	2	1	NA	1	2	2	2	2	2	1	1	2	1	1	0	0	3	2	2	4	3	2	3	1	2	2.44444444444444	2
1	3	1	3	2	1	36	2	2	0	0	0	0	1	2	0	5	4	2	1	NA	1	2	2	2	1	2	1	1	1	1	0	0	0	2	2	3	4	3	3	4	1	2	2.66666666666667	2
1	2	1	2	2	1	55	4	3	0	0	0	0	1	2	0	8	5	1	5	2	0	2	2	2	2	2	1	1	2	1	1	0	0	3	2	3	5	2	2	4	1	1	2.55555555555556	1
1	2	1	2	2	1	28	1	2	0	0	0	0	1	2	0	8	5	1	5	1	1	3	3	3	3	2	1	1	2	1	1	0	0	2	2	1	2	2	2	2	2	1	1.77777777777778	2
1	2	1	2	2	1	70	6	4	0	0	0	0	1	2	0	4	3	3	5	2	0	2	2	2	2	2	1	1	2	1	1	0	0	3	1	1	1	3	1	1	1	1	1.44444444444444	2
1	2	1	2	1	0	58	4	3	0	0	0	0	1	2	0	7	5	1	2	2	0	1	1	2	1	2	1	2	1	1	0	0	1	5	1	2	5	5	1	5	1	1	2.88888888888889	1
1	2	1	2	2	1	39	2	2	0	0	0	0	1	2	0	5	4	2	1	NA	1	2	2	2	2	2	1	2	2	1	1	0	1	3	2	2	5	2	2	5	1	1	2.55555555555556	2
1	3	1	3	1	0	29	1	2	0	0	0	0	1	2	0	4	3	3	5	2	0	1	1	1	2	2	1	2	1	1	0	0	1	3	2	3	4	3	4	4	3	3	3.22222222222222	2
1	2	1	2	2	1	61	5	4	0	0	0	0	1	2	0	5	4	2	1	NA	1	2	2	2	2	2	1	2	2	1	1	0	1	5	2	3	5	5	4	5	1	3	3.66666666666667	2
1	3	1	3	1	0	33	2	2	0	0	0	0	1	2	0	5	4	2	5	2	0	2	2	2	2	2	1	2	2	1	1	0	1	2	2	2	3	2	3	3	1	2	2.22222222222222	2
1	3	1	3	2	1	71	6	4	0	0	0	0	1	2	0	5	4	2	1	NA	1	1	2	2	2	2	1	1	1	1	0	0	0	1	1	1	2	2	1	2	1	1	1.33333333333333	1
1	1	1	1	2	1	81	6	4	0	0	0	0	1	2	0	3	2	3	4	2	0	2	2	2	2	2	1	2	2	1	1	0	1	5	3	3	3	3	2	2	2	3	2.88888888888889	2
1	1	1	1	1	0	27	1	2	0	0	0	0	1	2	0	7	5	1	5	1	1	2	2	2	2	2	1	2	2	1	1	0	1	2	1	1	4	3	4	5	1	1	2.44444444444444	2
1	1	1	1	1	0	23	1	1	0	0	0	0	1	2	0	5	4	2	5	1	1	2	2	2	2	3	2	2	4	0	1	1	1	1	1	1	4	2	2	5	1	1	2	2
2	NA	0	0	2	1	69	5	4	0	0	0	0	1	2	0	4	3	3	1	NA	1	2	2	2	2	2	2	2	4	0	1	1	1	1	2	1	2	1	1	5	1	1	1.66666666666667	2
2	NA	0	0	1	0	46	3	3	0	0	0	0	1	2	0	5	4	2	5	1	1	2	2	2	2	2	2	2	4	0	1	1	1	3	2	1	3	2	1	2	2	1	1.88888888888889	2
3	NA	0	0	2	1	32	2	2	0	0	0	0	1	2	0	5	4	2	1	NA	1	2	2	2	1	2	2	2	1	1	0	1	1	2	1	1	2	2	1	3	1	1	1.55555555555556	2
3	NA	0	0	1	0	54	4	3	0	0	0	0	1	2	0	6	4	2	5	1	1	2	2	2	2	2	2	2	3	1	1	1	1	2	3	2	2	2	3	5	1	1	2.33333333333333	2
2	NA	0	0	2	1	49	3	3	0	0	0	0	1	2	0	5	4	2	1	NA	1	2	2	2	2	2	1	2	2	1	1	0	1	5	5	5	5	5	5	5	3	5	4.77777777777778	2
2	NA	0	0	1	0	36	2	2	0	0	0	0	1	2	0	5	4	2	4	2	0	2	2	2	2	2	2	2	4	0	1	1	1	3	3	3	3	3	3	3	3	3	3	2
2	NA	0	0	1	0	54	4	3	0	0	0	0	1	2	0	5	4	2	5	2	0	2	2	2	2	2	2	2	4	0	1	1	1	3	2	2	5	3	3	3	2	3	2.88888888888889	2
2	NA	0	0	1	0	61	5	4	0	0	0	0	1	2	0	4	3	3	1	NA	1	2	2	2	2	2	2	2	4	0	1	1	1	2	3	3	5	3	2	5	1	3	3	2
2	NA	0	0	1	0	69	5	4	0	0	0	0	1	2	0	4	3	3	1	NA	1	2	2	2	2	2	2	2	4	0	1	1	1	2	1	3	3	4	5	4	4	3	3.22222222222222	2
2	NA	0	0	2	1	60	5	3	0	0	0	0	1	2	0	4	3	3	2	2	0	2	2	2	2	2	2	2	4	0	1	1	1	5	3	5	5	5	5	5	3	4	4.44444444444444	2
2	NA	0	0	1	0	27	1	2	0	0	0	0	1	2	0	5	4	2	5	2	0	2	2	2	2	2	2	2	4	0	1	1	1	5	5	5	5	4	5	5	3	4	4.55555555555556	2
2	NA	0	0	2	1	78	6	4	0	0	0	0	1	2	0	4	3	3	3	2	0	2	2	2	2	2	2	2	4	0	1	1	1	5	5	3	5	5	5	5	3	4	4.44444444444444	2
2	NA	0	0	1	0	22	1	1	0	0	0	0	1	2	0	8	5	1	5	2	0	2	2	2	2	2	1	2	2	1	1	0	1	3	2	1	3	1	2	3	1	1	1.88888888888889	2
2	NA	0	0	1	0	23	1	1	0	0	0	0	1	2	0	8	5	1	5	2	0	2	2	2	2	2	2	2	4	0	1	1	1	5	5	5	5	5	5	5	5	5	5	2
2	NA	0	0	1	0	71	6	4	0	0	0	0	1	2	0	4	3	3	NA	NA	NA	2	2	2	2	2	1	2	2	1	1	0	1	5	3	3	5	3	3	4	3	4	3.66666666666667	2
2	NA	0	0	1	0	43	3	2	0	0	0	0	1	2	0	5	4	2	1	NA	1	2	2	2	2	2	2	2	4	0	1	1	1	5	5	4	5	4	5	5	3	5	4.55555555555556	2
2	NA	0	0	1	0	58	4	3	0	0	0	0	1	2	0	6	4	2	1	NA	1	2	2	2	2	2	1	2	2	1	1	0	1	3	3	1	5	3	3	5	1	1	2.77777777777778	2
2	NA	0	0	2	1	66	5	4	0	0	0	0	1	2	0	8	5	1	4	2	0	2	1	2	2	2	2	2	1	1	0	1	1	4	3	2	5	4	4	4	2	3	3.44444444444444	2
2	NA	0	0	1	0	56	4	3	0	0	0	0	1	2	0	7	5	1	1	NA	1	2	2	2	2	1	2	2	1	1	0	1	1	4	3	2	5	3	5	5	2	3	3.55555555555556	2
2	NA	0	0	2	1	41	3	2	0	0	0	0	1	2	0	8	5	1	5	2	0	2	2	2	2	2	1	2	2	1	1	0	1	2	2	2	3	2	2	4	1	1	2.11111111111111	1
2	NA	0	0	2	1	23	1	1	0	0	0	0	1	2	0	5	4	2	5	2	0	2	2	2	2	2	1	2	2	1	1	0	1	3	2	2	2	2	2	3	2	2	2.22222222222222	2
2	NA	0	0	1	0	67	5	4	0	0	0	0	1	2	0	5	4	2	1	NA	1	2	2	2	2	2	1	2	2	1	1	0	1	3	3	3	3	3	3	3	3	3	3	2
3	NA	0	0	2	1	73	6	4	0	0	0	0	1	2	0	8	5	1	3	2	0	2	1	2	1	2	1	1	1	1	0	0	0	2	2	1	1	1	2	4	1	1	1.66666666666667	2
2	NA	0	0	1	0	67	5	4	0	0	0	0	1	2	0	4	3	3	1	NA	1	2	2	2	1	2	2	2	1	1	0	1	1	2	2	3	5	4	3	5	1	2	3	2
2	NA	0	0	2	1	71	6	4	0	0	0	0	1	2	0	6	4	2	3	2	0	2	2	2	2	2	2	2	4	0	1	1	1	5	5	4	5	5	5	5	4	5	4.77777777777778	2
2	NA	0	0	2	1	45	3	2	0	0	0	0	1	2	0	5	4	2	1	NA	1	2	2	2	1	2	1	2	1	1	0	0	1	1	1	1	3	1	1	2	1	3	1.55555555555556	2
2	NA	0	0	1	0	79	6	4	0	0	0	0	1	2	0	5	4	2	3	2	0	2	2	2	1	2	2	2	1	1	0	1	1	2	3	1	3	3	2	3	1	2	2.22222222222222	2
3	NA	0	0	2	1	53	4	3	0	0	0	0	1	2	0	8	5	1	1	NA	1	2	2	2	2	2	2	2	4	0	1	1	1	3	3	3	4	3	2	4	1	2	2.77777777777778	2
3	NA	0	0	1	0	43	3	2	0	0	0	0	1	2	0	5	4	2	4	1	1	2	2	2	2	2	1	2	2	1	1	0	1	3	3	1	3	3	2	4	2	3	2.66666666666667	2
2	NA	0	0	1	0	22	1	1	0	0	0	0	1	2	0	8	5	1	5	2	0	2	2	2	2	2	2	2	4	0	1	1	1	4	4	4	5	5	5	5	3	5	4.44444444444444	2
2	NA	0	0	1	0	39	2	2	0	0	0	0	1	2	0	8	5	1	1	NA	1	2	2	2	2	2	2	2	4	0	1	1	1	5	5	5	5	5	3	5	2	4	4.33333333333333	2
2	NA	0	0	2	1	35	2	2	0	0	0	0	1	2	0	5	4	2	1	NA	1	2	2	2	2	3	2	2	4	0	1	1	1	5	5	5	5	5	4	5	4	4	4.66666666666667	2
1	2	1	2	2	1	69	5	4	0	0	0	1	1	4	0	5	4	2	3	1	1	2	2	2	2	2	1	2	2	1	1	0	1	2	1	1	2	1	2	4	1	1	1.66666666666667	2
2	NA	0	0	2	1	40	3	2	0	0	0	1	1	4	0	4	3	3	1	NA	1	1	2	2	2	2	2	2	1	1	0	1	1	3	3	2	4	3	2	3	2	2	2.66666666666667	1
2	NA	0	0	1	0	24	1	1	0	0	0	1	1	4	0	7	5	1	5	2	0	2	2	2	2	2	1	2	2	1	1	0	1	4	3	3	3	3	3	3	3	4	3.22222222222222	2
2	NA	0	0	2	1	23	1	1	0	0	0	1	1	4	0	8	5	1	5	1	1	2	2	2	2	2	2	2	4	0	1	1	1	1	1	1	3	2	2	2	1	1	1.55555555555556	2
1	2	1	2	2	1	57	4	3	0	0	0	1	0	4	0	7	5	1	1	NA	1	2	2	2	2	2	1	1	2	1	1	0	0	1	1	1	2	3	2	2	1	1	1.55555555555556	2
1	3	1	3	1	0	23	1	1	0	0	0	1	0	4	0	8	5	1	5	2	0	2	2	2	2	2	2	2	4	0	1	1	1	3	2	1	5	3	3	2	1	2	2.44444444444444	2
1	2	1	2	1	0	31	2	2	0	0	0	1	0	4	0	8	5	1	1	NA	1	2	2	2	2	2	1	2	2	1	1	0	1	3	2	2	3	3	3	3	1	1	2.33333333333333	2
1	2	1	2	1	0	67	5	4	0	0	0	1	0	4	0	5	4	2	1	NA	1	2	2	2	2	2	2	1	3	1	1	1	0	3	2	2	4	3	3	4	1	1	2.55555555555556	2
1	2	1	2	1	0	72	6	4	0	0	0	1	0	4	0	5	4	2	1	NA	1	2	2	2	2	2	1	2	2	1	1	0	1	3	2	2	4	4	3	3	1	2	2.66666666666667	2
1	3	1	3	2	1	26	1	2	0	0	0	1	0	4	0	7	5	1	2	2	0	2	1	2	1	2	1	1	1	1	0	0	0	3	2	3	3	3	2	3	1	2	2.44444444444444	1
1	1	1	1	2	1	58	4	3	0	0	0	1	0	4	0	5	4	2	1	NA	1	2	2	2	2	2	1	1	2	1	1	0	0	2	2	1	5	2	2	5	1	1	2.33333333333333	2
1	1	1	1	1	0	41	3	2	0	0	0	1	0	4	0	7	5	1	5	2	0	2	2	2	2	2	2	2	4	0	1	1	1	3	5	3	5	3	3	2	1	3	3.11111111111111	2
1	1	1	1	2	1	30	2	2	0	0	0	1	0	4	0	7	5	1	1	NA	1	2	1	2	1	2	1	1	1	1	0	0	0	3	2	1	5	4	2	2	1	1	2.33333333333333	1
1	1	1	1	2	1	43	3	2	0	0	0	1	0	4	0	4	3	3	5	2	0	1	1	2	2	1	2	2	1	1	0	1	1	3	3	3	3	3	3	3	3	3	3	2
1	1	1	1	1	0	55	4	3	0	0	0	1	0	4	0	4	3	3	1	NA	1	1	2	2	1	2	2	2	1	1	0	1	1	3	3	3	4	3	3	3	2	2	2.88888888888889	1
1	1	1	1	2	1	28	1	2	0	0	0	1	0	4	0	5	4	2	5	2	0	2	1	2	1	1	2	1	1	1	0	1	0	3	4	3	3	3	4	3	5	3	3.44444444444444	1
1	1	1	1	1	0	42	3	2	0	0	0	1	0	4	0	4	3	3	5	2	0	2	2	2	1	2	2	2	1	1	0	1	1	2	4	2	4	3	3	4	1	2	2.77777777777778	2
2	NA	0	0	1	0	23	1	1	0	0	0	1	0	4	0	4	3	3	5	2	0	2	2	2	2	2	2	2	4	0	1	1	1	3	2	1	5	3	3	2	3	4	2.88888888888889	2
2	NA	0	0	1	0	70	6	4	0	0	0	1	0	4	0	4	3	3	1	NA	1	2	2	2	2	2	2	2	4	0	1	1	1	5	5	4	5	5	4	5	3	4	4.44444444444444	2
2	NA	0	0	2	1	64	5	4	0	0	0	1	0	4	0	5	4	2	1	NA	1	2	2	2	2	2	1	2	2	1	1	0	1	5	5	5	5	4	4	4	3	5	4.44444444444444	2
2	NA	0	0	2	1	72	6	4	0	0	0	1	0	4	0	6	4	2	1	NA	1	2	2	2	2	2	2	2	4	0	1	1	1	5	5	3	5	5	5	5	3	3	4.33333333333333	2
2	NA	0	0	1	0	48	3	3	0	0	0	1	0	4	0	7	5	1	1	NA	1	2	2	2	2	2	2	2	4	0	1	1	1	2	2	2	5	5	5	5	1	4	3.44444444444444	2
2	NA	0	0	1	0	60	5	3	0	0	0	1	0	4	0	4	3	3	1	NA	1	2	1	2	1	2	1	1	1	1	0	0	0	3	3	3	5	4	3	3	2	3	3.22222222222222	2
2	NA	0	0	2	1	22	1	1	0	0	0	1	0	4	0	3	2	3	1	NA	1	2	2	2	2	2	2	2	4	0	1	1	1	2	2	1	4	2	2	3	2	4	2.44444444444444	1
NA	NA	NA	NA	1	0	75	6	4	0	0	0	1	0	4	0	4	3	3	1	NA	1	2	2	2	1	2	1	2	1	1	0	0	1	2	3	3	5	4	2	5	1	2	3	2
2	NA	0	0	2	1	61	5	4	0	0	0	1	0	4	0	6	4	2	3	1	1	2	2	2	2	2	2	2	4	0	1	1	1	3	3	2	5	4	3	5	2	4	3.44444444444444	2
2	NA	0	0	1	0	25	1	1	0	0	0	1	0	4	0	4	3	3	5	2	0	2	2	2	2	2	2	2	4	0	1	1	1	2	2	3	4	4	4	4	1	1	2.77777777777778	2
2	NA	0	0	2	1	31	2	2	0	0	0	1	0	4	0	4	3	3	5	2	0	2	2	2	2	2	1	2	2	1	1	0	1	3	2	2	2	2	2	3	2	2	2.22222222222222	2
2	NA	0	0	1	0	42	3	2	0	0	0	1	0	4	0	4	3	3	1	NA	1	2	2	2	2	2	2	2	4	0	1	1	1	3	2	1	3	3	3	3	3	1	2.44444444444444	2
2	NA	0	0	2	1	32	2	2	0	0	0	1	0	4	0	4	3	3	5	2	0	2	2	2	2	2	2	2	4	0	1	1	1	4	4	4	5	2	4	4	1	2	3.33333333333333	2
2	NA	0	0	2	1	65	5	4	0	0	0	1	0	4	0	4	3	3	4	2	0	2	2	2	2	2	2	2	4	0	1	1	1	3	3	3	4	3	3	3	2	2	2.88888888888889	2
2	NA	0	0	1	0	32	2	2	0	0	0	1	0	4	0	4	3	3	1	NA	1	2	2	2	2	2	2	2	4	0	1	1	1	3	3	3	3	3	3	3	3	3	3	2
2	NA	0	0	1	0	47	3	3	0	0	0	1	0	4	0	4	3	3	5	2	0	2	1	2	2	2	2	2	1	1	0	1	1	1	1	1	2	1	1	2	1	1	1.22222222222222	2
2	NA	0	0	1	0	62	5	4	0	0	0	1	0	4	0	6	4	2	1	NA	1	2	2	2	2	2	2	2	4	0	1	1	1	4	3	1	5	3	4	5	1	1	3	2
2	NA	0	0	2	1	78	6	4	0	0	0	1	0	4	0	4	3	3	1	NA	1	2	2	2	2	2	2	2	4	0	1	1	1	4	3	2	2	4	3	3	1	1	2.55555555555556	2
3	NA	0	0	1	0	24	1	1	0	0	0	1	0	4	0	4	3	3	5	2	0	2	2	2	2	2	2	2	4	0	1	1	1	3	2	2	4	3	3	2	1	2	2.44444444444444	2
2	NA	0	0	2	1	22	1	1	0	0	0	1	0	4	0	4	3	3	5	2	0	2	2	2	2	3	2	2	4	0	1	1	1	1	1	1	1	1	5	5	5	2	2.44444444444444	1
2	NA	0	0	1	0	47	3	3	0	0	0	1	0	4	0	7	5	1	1	NA	1	2	2	2	2	2	2	2	4	0	1	1	1	5	2	2	5	5	5	5	1	1	3.44444444444444	2
2	NA	0	0	2	1	45	3	2	0	0	0	1	0	4	0	4	3	3	1	NA	1	2	2	2	2	2	2	2	4	0	1	1	1	3	3	3	4	4	4	4	2	2	3.22222222222222	2
2	NA	0	0	1	0	69	5	4	0	0	0	1	0	4	0	4	3	3	1	NA	1	1	2	2	2	2	2	2	1	1	0	1	1	5	5	5	5	4	4	4	3	4	4.33333333333333	1
2	NA	0	0	2	1	62	5	4	0	0	0	1	0	4	0	4	3	3	1	NA	1	2	2	2	2	3	2	2	3	1	1	1	1	2	1	1	4	3	3	4	1	1	2.22222222222222	2
2	NA	0	0	2	1	26	1	2	0	0	0	1	0	4	0	5	4	2	5	2	0	2	2	2	2	2	2	2	4	0	1	1	1	3	3	2	4	3	3	3	2	4	3	2
2	NA	0	0	2	1	24	1	1	0	0	0	1	0	4	0	5	4	2	5	2	0	2	2	2	2	2	2	2	4	0	1	1	1	2	1	1	2	3	2	2	2	2	1.88888888888889	2
2	NA	0	0	1	0	42	3	2	0	0	0	1	0	4	0	7	5	1	1	NA	1	2	2	2	2	2	2	2	4	0	1	1	1	1	1	1	2	2	2	2	2	2	1.66666666666667	2
2	NA	0	0	1	0	68	5	4	0	0	0	1	0	4	0	4	3	3	1	NA	1	2	2	2	2	2	2	2	4	0	1	1	1	2	3	3	2	3	3	4	3	5	3.11111111111111	2
2	NA	0	0	1	0	29	1	2	0	0	0	1	0	4	0	4	3	3	2	2	0	2	2	2	1	2	1	2	1	1	0	0	1	3	2	1	4	1	1	1	1	2	1.77777777777778	2
2	NA	0	0	1	0	62	5	4	0	0	0	1	0	4	0	4	3	3	1	NA	1	2	2	2	2	2	2	2	4	0	1	1	1	4	3	2	5	5	5	4	4	3	3.88888888888889	2
2	NA	0	0	1	0	46	3	3	0	0	0	1	0	4	0	8	5	1	5	2	0	2	2	2	2	2	1	2	2	1	1	0	1	4	1	1	5	5	4	3	2	3	3.11111111111111	2
2	NA	0	0	2	1	36	2	2	0	0	0	1	0	4	0	5	4	2	4	2	0	2	2	2	2	2	2	2	4	0	1	1	1	1	2	1	3	3	4	3	1	1	2.11111111111111	2
2	NA	0	0	2	1	47	3	3	0	0	0	1	0	4	0	8	5	1	1	NA	1	2	2	2	2	2	2	2	4	0	1	1	1	2	1	1	2	2	2	2	1	2	1.66666666666667	2
2	NA	0	0	2	1	39	2	2	0	0	0	1	0	4	0	5	4	2	1	NA	1	2	2	2	2	2	2	2	4	0	1	1	1	2	1	2	4	2	2	2	1	3	2.11111111111111	2
2	NA	0	0	1	0	20	1	1	0	0	0	1	0	4	0	5	4	2	5	2	0	2	2	2	2	2	2	2	4	0	1	1	1	4	3	4	4	4	4	4	2	5	3.77777777777778	2
2	NA	0	0	1	0	20	1	1	0	0	0	1	0	4	0	8	5	1	5	2	0	2	2	2	2	2	2	2	4	0	1	1	1	1	1	1	3	3	4	4	1	1	2.11111111111111	2
2	NA	0	0	2	1	42	3	2	0	0	0	1	0	4	0	4	3	3	1	NA	1	2	2	2	2	2	2	2	3	1	1	1	1	1	5	4	5	5	1	5	1	1	3.11111111111111	1
2	NA	0	0	2	1	35	2	2	0	0	0	1	0	4	0	8	5	1	5	2	0	2	1	2	2	2	2	2	1	1	0	1	1	3	3	3	3	4	3	2	1	3	2.77777777777778	1
3	NA	0	0	2	1	35	2	2	0	0	0	1	0	4	0	4	3	3	1	NA	1	2	2	2	2	3	2	2	4	0	1	1	1	1	3	3	1	5	1	1	1	3	2.11111111111111	2
2	NA	0	0	2	1	30	2	2	0	0	0	1	0	4	0	7	5	1	5	2	0	2	2	2	2	2	2	2	4	0	1	1	1	5	1	3	5	5	3	3	1	2	3.11111111111111	2
1	3	1	3	2	1	19	1	1	0	0	1	0	1	3	0	7	5	1	5	2	0	2	1	2	1	2	1	2	1	1	0	0	1	3	1	2	2	2	2	5	1	1	2.11111111111111	1
1	3	1	3	2	1	21	1	1	0	0	1	0	1	3	0	8	5	1	5	1	1	2	2	2	2	2	1	2	2	1	1	0	1	2	1	1	4	1	1	2	1	1	1.55555555555556	2
1	2	1	2	1	0	69	5	4	0	0	1	0	1	3	0	4	3	3	1	NA	1	2	2	2	2	2	1	1	2	1	1	0	0	1	2	2	1	3	2	4	1	1	1.88888888888889	2
1	1	1	1	1	0	61	5	4	0	0	1	0	1	3	0	5	4	2	1	NA	1	1	1	2	1	1	1	2	1	1	0	0	1	3	4	1	4	2	2	4	1	1	2.44444444444444	2
2	NA	0	0	2	1	23	1	1	0	0	1	0	1	3	0	5	4	2	5	2	0	1	2	2	2	2	2	1	1	1	0	1	0	4	2	2	4	3	1	4	1	2	2.55555555555556	2
2	NA	0	0	1	0	20	1	1	0	0	1	0	1	3	0	7	5	1	5	1	1	2	1	2	1	2	1	2	1	1	0	0	1	3	1	1	4	2	3	3	1	1	2.11111111111111	1
2	NA	0	0	2	1	19	1	1	0	0	1	0	1	3	0	4	3	3	5	2	0	2	2	2	2	2	2	2	4	0	1	1	1	2	2	1	5	1	4	5	1	1	2.44444444444444	2
2	NA	0	0	2	1	29	1	2	0	0	1	0	1	3	0	4	3	3	1	NA	1	3	1	3	1	2	1	2	1	1	0	0	1	5	2	2	5	2	2	3	1	2	2.66666666666667	1
1	2	1	2	1	0	34	2	2	0	0	1	0	0	3	0	5	4	2	1	NA	1	1	2	2	1	2	2	2	1	1	0	1	1	4	3	2	4	3	3	3	2	2	2.88888888888889	1
1	3	1	3	2	1	41	3	2	0	0	1	0	0	3	0	5	4	2	5	1	1	3	3	3	1	2	1	2	1	1	0	0	1	3	3	3	5	4	3	4	1	2	3.11111111111111	2
1	3	1	3	1	0	52	4	3	0	0	1	0	0	3	0	5	4	2	1	NA	1	2	1	2	2	2	1	2	1	1	0	0	1	5	5	3	5	5	5	5	4	5	4.66666666666667	2
1	2	1	2	1	0	45	3	2	0	0	1	0	0	3	0	7	5	1	4	2	0	2	2	2	2	2	1	2	2	1	1	0	1	4	2	3	5	4	3	4	1	3	3.22222222222222	2
1	2	1	2	2	1	72	6	4	0	0	1	0	0	3	0	8	5	1	1	NA	1	2	2	1	1	2	2	2	1	1	0	1	1	NA	2	2	3	3	2	3	2	2	2.375	2
1	3	1	3	2	1	42	3	2	0	0	1	0	0	3	0	8	5	1	5	1	1	2	1	2	1	2	2	1	1	1	0	1	0	2	2	1	2	1	1	4	1	1	1.66666666666667	1
1	3	1	3	2	1	21	1	1	0	0	1	0	0	3	0	8	5	1	5	2	0	2	1	2	1	2	1	1	1	1	0	0	0	3	2	1	2	1	1	1	1	1	1.44444444444444	2
1	2	1	2	2	1	28	1	2	0	0	1	0	0	3	0	8	5	1	5	2	0	2	1	2	2	2	1	2	1	1	0	0	1	2	1	1	1	1	2	3	1	1	1.44444444444444	1
1	3	1	3	2	1	22	1	1	0	0	1	0	0	3	0	5	4	2	5	2	0	2	2	1	1	2	1	2	1	1	0	0	1	2	1	2	3	3	2	3	1	3	2.22222222222222	2
1	2	1	2	2	1	27	1	2	0	0	1	0	0	3	0	7	5	1	5	1	1	2	2	2	2	2	1	2	2	1	1	0	1	4	3	2	5	4	4	4	2	2	3.33333333333333	2
1	2	1	2	1	0	18	1	1	0	0	1	0	0	3	0	5	4	2	5	1	1	2	2	2	1	2	1	2	1	1	0	0	1	3	4	4	3	3	2	3	3	4	3.22222222222222	2
1	1	1	1	2	1	19	1	1	0	0	1	0	0	3	0	7	5	1	5	1	1	2	1	2	1	1	1	1	1	1	0	0	0	4	3	3	2	3	3	3	2	2	2.77777777777778	2
1	1	1	1	2	1	49	3	3	0	0	1	0	0	3	0	5	4	2	1	NA	1	2	2	1	1	2	1	2	1	1	0	0	1	2	2	2	3	3	2	3	1	1	2.11111111111111	2
1	1	1	1	2	1	24	1	1	0	0	1	0	0	3	0	5	4	2	5	2	0	2	2	2	2	2	2	2	4	0	1	1	1	4	3	4	5	4	4	4	3	3	3.77777777777778	2
2	NA	0	0	1	0	68	5	4	0	0	1	0	0	3	0	4	3	3	4	2	0	2	2	2	2	2	2	2	4	0	1	1	1	3	3	3	3	3	3	3	1	3	2.77777777777778	2
2	NA	0	0	2	1	65	5	4	0	0	1	0	0	3	0	4	3	3	1	NA	1	2	2	2	2	2	2	2	3	1	1	1	1	5	5	4	5	5	5	5	4	5	4.77777777777778	2
2	NA	0	0	2	1	39	2	2	0	0	1	0	0	3	0	7	5	1	4	2	0	2	2	2	2	2	2	2	4	0	1	1	1	5	5	3	5	4	3	3	2	2	3.55555555555556	2
2	NA	0	0	2	1	33	2	2	0	0	1	0	0	3	0	5	4	2	1	NA	1	2	2	2	2	2	2	2	4	0	1	1	1	5	3	4	5	5	5	4	2	4	4.11111111111111	2
2	NA	0	0	2	1	36	2	2	0	0	1	0	0	3	0	5	4	2	5	1	1	2	2	2	1	2	2	2	1	1	0	1	1	3	2	2	3	2	2	3	2	2	2.33333333333333	1
2	NA	0	0	1	0	56	4	3	0	0	1	0	0	3	0	4	3	3	4	2	0	2	2	2	2	2	2	2	4	0	1	1	1	2	3	4	3	3	2	2	3	2	2.66666666666667	2
3	NA	0	0	2	1	19	1	1	0	0	1	0	0	3	0	5	4	2	5	2	0	2	2	2	2	2	2	2	4	0	1	1	1	5	3	4	5	4	4	4	4	5	4.22222222222222	2
2	NA	0	0	1	0	49	3	3	0	0	1	0	0	3	0	4	3	3	5	2	0	1	2	2	2	1	1	2	1	1	0	0	1	3	2	2	3	3	2	3	1	3	2.44444444444444	2
2	NA	0	0	1	0	19	1	1	0	0	1	0	0	3	0	8	5	1	5	2	0	2	2	2	2	2	2	2	3	1	1	1	1	4	3	3	4	4	4	4	2	3	3.44444444444444	1
2	NA	0	0	1	0	63	5	4	0	0	1	0	0	3	0	5	4	2	1	NA	1	2	2	2	2	2	1	2	2	1	1	0	1	3	3	3	4	3	3	3	2	3	3	2
2	NA	0	0	2	1	38	2	2	0	0	1	0	0	3	0	5	4	2	1	NA	1	1	1	2	1	1	2	2	1	1	0	1	1	5	3	3	5	3	3	4	1	2	3.22222222222222	1
2	NA	0	0	1	0	23	1	1	0	0	1	0	0	3	0	4	3	3	5	2	0	2	2	2	2	2	2	2	4	0	1	1	1	2	1	1	2	2	2	2	1	1	1.55555555555556	2
2	NA	0	0	2	1	32	2	2	0	0	1	0	0	3	0	4	3	3	5	2	0	2	2	2	2	2	2	2	4	0	1	1	1	2	2	2	3	2	2	3	1	1	2	2
2	NA	0	0	2	1	30	2	2	0	0	1	0	0	3	0	5	4	2	5	2	0	2	2	2	2	2	2	2	4	0	1	1	1	2	2	2	3	2	2	2	2	2	2.11111111111111	2
2	NA	0	0	2	1	22	1	1	0	0	1	0	0	3	0	8	5	1	5	2	0	2	2	2	2	2	2	2	4	0	1	1	1	4	3	3	5	4	4	5	1	3	3.55555555555556	2
2	NA	0	0	1	0	46	3	3	0	0	1	0	0	3	0	5	4	2	5	1	1	2	2	2	2	2	2	2	4	0	1	1	1	4	2	3	2	2	2	2	1	2	2.22222222222222	2
2	NA	0	0	1	0	48	3	3	0	0	1	0	0	3	0	8	5	1	1	NA	1	2	2	2	2	2	1	2	2	1	1	0	1	5	3	4	5	5	4	5	2	4	4.11111111111111	2
2	NA	0	0	1	0	48	3	3	0	0	1	0	0	3	0	8	5	1	1	NA	1	2	2	2	2	2	2	1	3	1	1	1	0	3	2	2	4	3	2	2	2	2	2.44444444444444	2
2	NA	0	0	2	1	28	1	2	0	0	1	0	0	3	0	5	4	2	5	2	0	3	3	3	3	3	2	2	4	0	1	1	1	1	1	1	1	1	1	1	1	1	1	2
2	NA	0	0	2	1	46	3	3	0	0	1	0	0	3	0	7	5	1	1	NA	1	2	1	2	1	2	1	2	1	1	0	0	1	3	1	2	5	3	3	3	3	3	2.88888888888889	2
2	NA	0	0	1	0	19	1	1	0	0	1	0	0	3	0	3	2	3	5	2	0	2	2	2	2	2	1	2	2	1	1	0	1	2	1	1	3	2	2	1	1	2	1.66666666666667	2
2	NA	0	0	1	0	39	2	2	0	0	1	0	0	3	0	5	4	2	1	NA	1	2	2	2	2	2	2	2	4	0	1	1	1	4	3	3	5	3	3	3	2	3	3.22222222222222	2
2	NA	0	0	2	1	77	6	4	0	0	1	0	0	3	0	4	3	3	3	2	0	2	2	2	1	2	2	2	1	1	0	1	1	5	4	3	5	5	5	5	4	4	4.44444444444444	2
2	NA	0	0	2	1	21	1	1	0	0	1	0	0	3	0	8	5	1	5	2	0	2	2	2	2	2	2	2	4	0	1	1	1	4	3	4	5	5	4	4	2	4	3.88888888888889	2
2	NA	0	0	2	1	75	6	4	0	0	1	0	0	3	0	6	4	2	3	2	0	2	2	2	2	2	1	2	2	1	1	0	1	1	2	1	3	3	2	4	1	1	2	2
1	NA	1	NA	2	1	42	3	2	0	0	1	0	0	3	0	5	4	2	4	2	0	2	2	2	2	2	2	2	4	0	1	1	1	1	1	1	3	3	3	4	3	3	2.44444444444444	2
2	NA	0	0	1	0	40	3	2	0	0	1	0	0	3	0	4	3	3	1	NA	1	2	2	2	2	2	1	2	2	1	1	0	1	4	3	3	5	1	3	4	1	2	2.88888888888889	1
2	NA	0	0	2	1	18	1	1	0	0	1	0	0	3	0	5	4	2	5	2	0	2	2	2	2	2	1	2	2	1	1	0	1	2	2	2	4	2	3	3	2	4	2.66666666666667	2
2	NA	0	0	2	1	41	3	2	0	0	1	0	0	3	0	8	5	1	1	NA	1	2	2	2	2	2	2	2	4	0	1	1	1	5	5	5	5	5	5	5	5	5	5	2
2	NA	0	0	2	1	34	2	2	0	0	1	0	0	3	0	5	4	2	1	NA	1	2	2	2	2	2	2	2	4	0	1	1	1	4	2	2	4	2	2	3	2	3	2.66666666666667	2
2	NA	0	0	2	1	20	1	1	0	1	0	1	1	5	0	8	5	1	5	2	0	2	2	2	2	2	2	2	4	0	1	1	1	3	5	2	5	3	4	4	3	3	3.55555555555556	2
2	NA	0	0	1	0	30	2	2	0	1	0	1	1	5	0	7	5	1	1	NA	1	2	2	2	2	2	1	2	2	1	1	0	1	4	2	2	5	3	3	4	1	1	2.77777777777778	1
1	2	1	2	2	1	71	6	4	0	1	0	1	0	5	0	4	3	3	4	2	0	2	1	2	1	2	1	2	1	1	0	0	1	1	1	1	1	1	1	1	1	1	1	2
1	2	1	2	2	1	42	3	2	0	1	0	1	0	5	0	5	4	2	4	2	0	2	2	2	2	2	1	2	2	1	1	0	1	3	3	3	5	3	3	4	2	3	3.22222222222222	2
1	3	1	3	2	1	51	4	3	0	1	0	1	0	5	0	4	3	3	1	NA	1	2	1	2	2	2	1	2	1	1	0	0	1	3	3	2	4	2	3	4	2	2	2.77777777777778	1
1	3	1	3	2	1	41	3	2	0	1	0	1	0	5	0	5	4	2	1	NA	1	2	2	2	2	2	1	1	2	1	1	0	0	2	3	3	4	4	3	3	1	2	2.77777777777778	2
1	1	1	1	1	0	61	5	4	0	1	0	1	0	5	0	8	5	1	4	2	0	1	2	2	1	2	2	2	1	1	0	1	1	3	3	3	4	3	3	4	2	2	3	2
3	NA	0	0	1	0	61	5	4	0	1	0	1	0	5	0	8	5	1	1	NA	1	2	2	2	2	2	2	2	4	0	1	1	1	2	2	3	3	3	3	4	2	4	2.88888888888889	2
3	NA	0	0	1	0	53	4	3	0	1	0	1	0	5	0	4	3	3	1	NA	1	2	2	2	2	2	2	2	4	0	1	1	1	5	3	3	4	3	4	4	4	3	3.66666666666667	2
2	NA	0	0	1	0	37	2	2	0	1	0	1	0	5	0	4	3	3	5	2	0	2	2	2	2	2	2	2	4	0	1	1	1	5	3	2	5	3	3	3	4	4	3.55555555555556	2
2	NA	0	0	1	0	33	2	2	0	1	0	1	0	5	0	4	3	3	1	NA	1	2	2	2	2	2	2	2	4	0	1	1	1	3	3	1	4	4	2	3	2	2	2.66666666666667	2
2	NA	0	0	2	1	57	4	3	0	1	0	1	0	5	0	5	4	2	1	NA	1	2	2	2	2	2	2	NA	4	0	1	1	1	1	3	1	3	4	3	2	2	3	2.44444444444444	1
2	NA	0	0	2	1	36	2	2	0	1	0	1	0	5	0	4	3	3	1	NA	1	2	2	2	2	2	1	2	2	1	1	0	1	4	2	2	5	3	3	3	2	3	3	2
2	NA	0	0	2	1	33	2	2	0	1	0	1	0	5	0	8	5	1	4	2	0	2	2	2	2	2	2	2	4	0	1	1	1	4	3	4	3	3	3	3	2	1	2.88888888888889	1
2	NA	0	0	2	1	33	2	2	0	1	0	1	0	5	0	5	4	2	1	NA	1	2	2	2	2	2	1	2	2	1	1	0	1	1	3	3	5	5	3	4	2	5	3.44444444444444	1
2	NA	0	0	1	0	60	5	3	0	1	0	1	0	5	0	4	3	3	1	NA	1	2	2	2	2	3	2	2	4	0	1	1	1	3	2	2	5	3	2	3	2	1	2.55555555555556	2
2	NA	0	0	1	0	47	3	3	0	1	0	1	0	5	0	4	3	3	5	2	0	2	2	2	2	2	2	2	4	0	1	1	1	3	2	1	4	4	3	4	1	1	2.55555555555556	2
2	NA	0	0	2	1	19	1	1	0	1	0	1	0	5	0	5	4	2	5	2	0	2	2	2	2	2	2	2	4	0	1	1	1	1	1	1	3	3	2	3	1	1	1.77777777777778	2
2	NA	0	0	1	0	60	5	3	0	1	0	1	0	5	0	4	3	3	4	2	0	2	2	2	2	2	2	2	4	0	1	1	1	4	2	2	4	3	3	3	4	3	3.11111111111111	2
2	NA	0	0	2	1	47	3	3	0	1	0	1	0	5	0	5	4	2	1	NA	1	2	2	2	2	2	2	2	4	0	1	1	1	4	1	3	5	4	3	4	1	3	3.11111111111111	2
2	NA	0	0	1	0	75	6	4	0	1	0	1	0	5	0	5	4	2	3	NA	NA	1	2	2	2	2	2	2	1	1	0	1	1	5	5	2	5	4	4	5	2	4	4	2
2	NA	0	0	1	0	35	2	2	0	1	1	1	1	5	0	4	3	3	4	2	0	1	2	2	1	3	1	2	1	1	0	0	1	3	3	3	5	3	3	3	1	3	3	2
1	2	1	2	1	0	29	1	2	0	1	1	0	0	5	0	8	5	1	5	1	1	2	2	2	2	2	1	2	2	1	1	0	1	2	1	1	3	1	3	3	1	1	1.77777777777778	2
1	2	1	2	2	1	46	3	3	0	1	1	0	0	5	0	6	4	2	1	NA	1	2	2	2	2	2	2	1	3	1	1	1	0	3	3	3	5	4	4	4	4	4	3.77777777777778	2
1	1	1	1	2	1	35	2	2	0	1	1	0	0	5	0	8	5	1	1	NA	1	2	2	2	2	2	2	2	4	0	1	1	1	4	2	2	4	3	4	4	1	2	2.88888888888889	2
2	NA	0	0	2	1	77	6	4	0	1	1	0	0	5	0	5	4	2	5	2	0	3	1	3	3	2	2	1	1	1	0	1	0	5	3	3	5	5	5	5	1	1	3.66666666666667	2
2	NA	0	0	1	0	66	5	4	0	1	1	0	0	5	0	7	5	1	5	2	0	2	1	2	2	2	2	2	1	1	0	1	1	3	1	1	2	2	3	3	1	1	1.88888888888889	2
3	NA	0	0	2	1	58	4	3	0	1	1	0	0	5	0	4	3	3	5	2	0	1	2	2	1	2	2	2	1	1	0	1	1	3	2	3	3	2	2	2	1	2	2.22222222222222	2
2	NA	0	0	2	1	30	2	2	0	1	1	0	0	5	0	5	4	2	4	1	1	2	2	2	2	2	2	2	4	0	1	1	1	4	4	4	5	5	4	4	2	2	3.77777777777778	2
2	NA	0	0	2	1	84	6	4	0	1	1	0	0	5	0	4	3	3	3	2	0	2	2	2	2	2	2	2	4	0	1	1	1	5	3	3	5	5	5	3	1	1	3.44444444444444	2
1	2	1	2	1	0	31	2	2	0	1	0	0	0	5	0	8	5	1	1	NA	1	2	2	2	2	2	1	2	2	1	1	0	1	2	2	2	4	3	2	3	1	1	2.22222222222222	1
1	3	1	3	3	NA	36	2	2	0	1	0	0	0	5	0	8	5	1	1	NA	1	2	2	2	2	2	2	1	3	1	1	1	0	3	3	5	5	5	5	4	1	2	3.66666666666667	1
1	2	1	2	1	0	33	2	2	0	1	0	0	0	5	0	7	5	1	1	NA	1	2	2	2	2	2	2	2	4	0	1	1	1	2	1	1	4	1	3	3	1	1	1.88888888888889	2
1	2	1	2	2	1	72	6	4	0	1	0	0	0	5	0	8	5	1	3	2	0	2	2	2	2	2	1	2	2	1	1	0	1	2	4	3	4	4	4	4	3	4	3.55555555555556	2
1	3	1	3	1	0	29	1	2	0	1	0	0	0	5	0	5	4	2	1	NA	1	1	2	2	2	1	1	1	1	1	0	0	0	3	4	1	4	3	2	3	2	2	2.66666666666667	1
1	3	1	3	1	0	33	2	2	0	1	0	0	0	5	0	4	3	3	1	NA	1	3	2	2	1	2	1	2	1	1	0	0	1	5	2	3	4	4	4	3	1	2	3.11111111111111	1
1	2	1	2	1	0	31	2	2	0	1	0	0	0	5	0	5	4	2	5	1	1	2	2	2	2	2	1	1	2	1	1	0	0	5	5	5	5	5	3	2	4	4	4.22222222222222	2
1	3	1	3	1	0	37	2	2	0	1	0	0	0	5	0	3	2	3	1	NA	1	2	2	2	2	2	2	2	4	0	1	1	1	3	1	2	2	1	2	2	2	4	2.11111111111111	2
1	2	1	2	2	1	57	4	3	0	1	0	0	0	5	0	4	3	3	4	2	0	1	3	3	3	2	2	2	1	1	0	1	1	3	3	4	3	4	3	3	4	3	3.33333333333333	2
1	2	1	2	1	0	60	5	3	0	1	0	0	0	5	0	8	5	1	2	2	0	2	2	2	2	2	2	1	3	1	1	1	0	1	1	1	3	3	4	2	1	1	1.88888888888889	2
1	3	1	3	2	1	49	3	3	0	1	0	0	0	5	0	4	3	3	4	2	0	1	1	1	1	1	1	2	1	1	0	0	1	1	1	1	1	1	1	1	1	1	1	2
1	3	1	3	1	0	49	3	3	0	1	0	0	0	5	0	8	5	1	5	1	1	2	1	2	2	2	1	1	1	1	0	0	0	2	2	1	3	3	2	5	1	1	2.22222222222222	1
1	3	1	3	1	0	59	4	3	0	1	0	0	0	5	0	8	5	1	1	NA	1	1	1	2	1	1	1	2	1	1	0	0	1	2	2	2	4	3	2	2	1	1	2.11111111111111	2
1	1	1	1	1	0	52	4	3	0	1	0	0	0	5	0	4	3	3	1	NA	1	1	1	1	1	1	2	2	1	1	0	1	1	5	1	2	3	3	2	3	3	2	2.66666666666667	2
1	1	1	1	2	1	63	5	4	0	1	0	0	0	5	0	5	4	2	2	2	0	2	1	1	3	1	2	2	1	1	0	1	1	4	2	3	4	3	4	4	3	3	3.33333333333333	2
2	NA	0	0	2	1	43	3	2	0	1	0	0	0	5	0	4	3	3	3	2	0	2	2	2	2	1	2	2	1	1	0	1	1	3	1	NA	3	3	3	2	1	2	2.25	1
2	NA	0	0	1	0	36	2	2	0	1	0	0	0	5	0	8	5	1	5	2	0	2	2	2	2	2	2	2	4	0	1	1	1	3	3	3	3	3	3	3	3	3	3	2
3	NA	0	0	1	0	57	4	3	0	1	0	0	0	5	0	5	4	2	1	NA	1	2	2	2	2	2	2	2	4	0	1	1	1	2	3	3	5	1	2	4	3	2	2.77777777777778	1
3	NA	0	0	2	1	51	4	3	0	1	0	0	0	5	0	3	2	3	4	2	0	2	2	2	2	2	2	2	4	0	1	1	1	4	4	3	4	4	4	5	4	5	4.11111111111111	1
3	NA	0	0	1	0	47	3	3	0	1	0	0	0	5	0	8	5	1	2	2	0	2	2	2	2	1	1	2	1	1	0	0	1	5	3	4	5	4	5	5	3	2	4	2
2	NA	0	0	1	0	76	6	4	0	1	0	0	0	5	0	3	2	3	3	2	0	2	2	2	2	2	2	2	4	0	1	1	1	2	1	1	5	3	1	1	1	1	1.77777777777778	2
2	NA	0	0	2	1	54	4	3	0	1	0	0	0	5	0	4	3	3	1	NA	1	2	2	2	2	2	2	2	4	0	1	1	1	4	5	5	5	4	4	4	3	5	4.33333333333333	2
2	NA	0	0	1	0	68	5	4	0	1	0	0	0	5	0	3	2	3	1	NA	1	2	2	2	2	2	2	2	4	0	1	1	1	5	5	5	5	5	5	5	5	5	5	2
2	NA	0	0	1	0	71	6	4	0	1	0	0	0	5	0	4	3	3	4	2	0	2	2	2	2	2	2	2	4	0	1	1	1	3	3	3	3	3	3	3	1	1	2.55555555555556	2
2	NA	0	0	1	0	72	6	4	0	1	0	0	0	5	0	5	4	2	1	NA	1	1	2	2	1	2	1	2	1	1	0	0	1	5	5	3	5	4	4	5	3	4	4.22222222222222	1
2	NA	0	0	2	1	40	3	2	0	1	0	0	0	5	0	4	3	3	5	2	0	2	2	2	2	2	2	2	4	0	1	1	1	5	5	5	5	5	5	5	4	5	4.88888888888889	2
2	NA	0	0	3	NA	26	1	2	0	1	0	0	0	5	0	7	5	1	5	1	1	2	2	2	2	2	2	2	4	0	1	1	1	2	1	1	5	2	3	3	2	2	2.33333333333333	1
2	NA	0	0	2	1	43	3	2	0	1	0	0	0	5	0	8	5	1	1	NA	1	2	2	2	2	2	2	2	4	0	1	1	1	3	3	3	5	3	3	3	3	4	3.33333333333333	1
2	NA	0	0	1	0	63	5	4	0	1	0	0	0	5	0	8	5	1	1	NA	1	2	2	2	2	2	2	2	4	0	1	1	1	2	1	2	4	4	4	2	1	3	2.55555555555556	2
3	NA	0	0	2	1	53	4	3	0	1	0	0	0	5	0	8	5	1	1	NA	1	2	2	2	2	2	1	1	2	1	1	0	0	4	2	3	4	4	4	4	1	1	3	2
2	NA	0	0	1	0	44	3	2	0	1	0	0	0	5	0	6	4	2	1	NA	1	2	2	2	2	2	2	2	4	0	1	1	1	3	4	3	4	5	4	5	2	3	3.66666666666667	2
2	NA	0	0	1	0	59	4	3	0	1	0	0	0	5	0	8	5	1	1	NA	1	2	2	2	2	2	2	2	4	0	1	1	1	5	3	4	5	5	5	5	3	5	4.44444444444444	2
2	NA	0	0	2	1	48	3	3	0	1	0	0	0	5	0	5	4	2	1	NA	1	2	2	2	2	2	1	2	2	1	1	0	1	2	2	2	2	2	2	3	1	1	1.88888888888889	2
2	NA	0	0	1	0	58	4	3	0	1	0	0	0	5	0	7	5	1	1	NA	1	2	2	2	2	2	2	2	4	0	1	1	1	1	1	1	1	1	1	1	1	1	1	1
2	NA	0	0	1	0	40	3	2	0	1	0	0	0	5	0	5	4	2	5	2	0	2	2	2	2	2	2	2	4	0	1	1	1	3	1	1	1	3	1	3	1	1	1.66666666666667	2
2	NA	0	0	2	1	52	4	3	0	1	0	0	0	5	0	8	5	1	2	2	0	2	2	2	2	2	1	2	2	1	1	0	1	2	1	3	3	3	1	3	1	1	2	2
2	NA	0	0	2	1	44	3	2	0	1	0	0	0	5	0	8	5	1	1	NA	1	2	2	2	2	2	2	2	4	0	1	1	1	3	3	2	4	3	3	3	3	3	3	2
2	NA	0	0	1	0	28	1	2	0	1	0	0	0	5	0	5	4	2	5	2	0	2	1	1	1	2	2	2	1	1	0	1	1	3	3	3	4	4	3	3	3	3	3.22222222222222	1
2	NA	0	0	2	1	54	4	3	0	1	0	0	0	5	0	5	4	2	1	NA	1	2	2	2	2	2	2	2	4	0	1	1	1	3	1	1	1	3	3	3	3	3	2.33333333333333	2
2	NA	0	0	1	0	55	4	3	0	1	0	0	0	5	0	5	4	2	1	NA	1	2	2	2	2	2	2	2	4	0	1	1	1	5	4	4	4	4	3	4	3	4	3.88888888888889	2
2	NA	0	0	2	1	64	5	4	0	1	0	0	0	5	0	4	3	3	1	NA	1	2	2	2	2	2	2	2	4	0	1	1	1	3	3	3	3	3	3	3	3	3	3	2
2	NA	0	0	2	1	50	4	3	0	1	0	0	0	5	0	5	4	2	1	NA	1	2	2	2	2	2	2	2	4	0	1	1	1	5	3	4	5	5	5	4	3	5	4.33333333333333	2
2	NA	0	0	2	1	62	5	4	0	1	0	0	0	5	0	5	4	2	3	2	0	2	2	2	2	2	2	2	4	0	1	1	1	1	1	1	3	2	1	1	1	1	1.33333333333333	2
2	NA	0	0	2	1	27	1	2	0	1	0	0	0	5	0	4	3	3	5	2	0	2	2	2	2	2	2	2	4	0	1	1	1	1	1	2	2	1	1	2	3	1	1.55555555555556	2
2	NA	0	0	1	0	53	4	3	0	1	0	0	0	5	0	5	4	2	5	2	0	2	2	2	2	3	2	2	4	0	1	1	1	3	4	4	5	5	5	4	3	3	4	2
2	NA	0	0	2	1	46	3	3	0	1	0	0	0	5	0	5	4	2	1	NA	1	2	2	1	2	2	1	2	1	1	0	0	1	2	3	3	4	4	3	3	2	2	2.88888888888889	1
2	NA	0	0	2	1	21	1	1	0	1	0	0	0	5	0	8	5	1	1	NA	1	2	2	2	2	2	1	2	2	1	1	0	1	1	3	3	5	5	3	4	2	5	3.44444444444444	2
2	NA	0	0	1	0	54	4	3	0	1	0	0	0	5	0	8	5	1	1	NA	1	2	2	2	2	2	2	2	4	0	1	1	1	3	3	3	5	4	4	3	1	2	3.11111111111111	2
2	NA	0	0	1	0	57	4	3	0	1	0	0	0	5	0	4	3	3	4	2	0	2	2	2	2	2	2	2	4	0	1	1	1	2	3	3	3	3	3	3	3	2	2.77777777777778	2
2	NA	0	0	2	1	41	3	2	0	1	0	0	0	5	0	8	5	1	1	NA	1	2	2	2	2	2	2	2	4	0	1	1	1	3	3	2	4	4	3	3	1	2	2.77777777777778	2
2	NA	0	0	1	0	72	6	4	0	1	0	0	0	5	0	4	3	3	1	NA	1	2	2	2	2	2	2	2	4	0	1	1	1	3	3	3	4	3	3	3	2	2	2.88888888888889	2
2	NA	0	0	2	1	43	3	2	0	1	0	0	0	5	0	5	4	2	1	NA	1	2	2	2	1	2	1	2	1	1	0	0	1	3	3	3	5	3	4	4	3	4	3.55555555555556	1
2	NA	0	0	1	0	43	3	2	0	1	0	0	0	5	0	4	3	3	5	2	0	2	2	2	2	2	2	2	3	1	1	1	1	5	3	3	5	5	4	5	3	5	4.22222222222222	2
2	NA	0	0	1	0	50	4	3	0	1	0	0	0	5	0	5	4	2	5	2	0	2	2	2	2	2	2	2	4	0	1	1	1	4	4	4	4	4	4	4	4	4	4	1
2	NA	0	0	1	0	52	4	3	0	1	0	0	0	5	0	4	3	3	4	2	0	2	2	2	2	2	2	2	4	0	1	1	1	5	4	4	5	5	5	5	4	5	4.66666666666667	2
2	NA	0	0	2	1	30	2	2	0	1	0	0	0	5	0	5	4	2	1	NA	1	2	2	2	2	2	2	2	4	0	1	1	1	4	2	3	5	3	4	4	1	2	3.11111111111111	2
2	NA	0	0	2	1	45	3	2	0	1	0	0	0	5	0	8	5	1	5	2	0	2	2	2	2	2	2	2	4	0	1	1	1	5	5	5	5	5	4	5	2	3	4.33333333333333	2
2	NA	0	0	2	1	35	2	2	0	1	0	0	0	5	0	4	3	3	1	NA	1	2	2	2	2	2	2	2	4	0	1	1	1	3	3	2	5	5	5	4	1	3	3.44444444444444	2
2	NA	0	0	2	1	66	5	4	0	1	0	0	0	5	0	4	3	3	1	NA	1	2	2	2	2	2	2	2	4	0	1	1	1	5	5	5	5	5	5	5	2	5	4.66666666666667	2
2	NA	0	0	1	0	65	5	4	0	1	0	0	0	5	0	4	3	3	1	NA	1	2	2	2	2	2	2	2	4	0	1	1	1	4	3	5	5	4	4	4	2	4	3.88888888888889	2
2	NA	0	0	1	0	65	5	4	0	1	0	0	0	5	0	5	4	2	1	NA	1	2	2	2	2	2	2	2	4	0	1	1	1	4	3	3	4	4	4	4	3	4	3.66666666666667	2
2	NA	0	0	1	0	57	4	3	0	1	0	0	0	5	0	4	3	3	1	NA	1	2	2	2	2	2	2	2	4	0	1	1	1	3	3	3	3	3	3	3	3	3	3	2
2	NA	0	0	1	0	71	6	4	0	1	0	0	0	5	0	4	3	3	1	NA	1	2	2	2	2	2	2	2	4	0	1	1	1	5	3	3	5	4	3	4	2	4	3.66666666666667	2
2	NA	0	0	2	1	58	4	3	0	1	0	0	0	5	0	8	5	1	1	NA	1	2	2	2	2	2	2	2	4	0	1	1	1	3	2	2	4	4	3	3	1	2	2.66666666666667	2
2	NA	0	0	2	1	51	4	3	0	1	0	0	0	5	0	8	5	1	1	NA	1	2	2	2	1	2	2	2	1	1	0	1	1	3	3	2	3	3	3	4	1	3	2.77777777777778	2
2	NA	0	0	2	1	37	2	2	0	1	0	0	0	5	0	7	5	1	1	NA	1	2	2	2	2	2	2	2	4	0	1	1	1	4	4	4	5	4	4	5	2	3	3.88888888888889	2
2	NA	0	0	1	0	59	4	3	0	1	0	0	0	5	0	8	5	1	4	2	0	2	2	2	2	2	2	2	4	0	1	1	1	4	3	3	5	4	4	4	2	3	3.55555555555556	2
2	NA	0	0	2	1	44	3	2	0	1	0	0	0	5	0	5	4	2	5	2	0	2	2	2	2	2	2	2	4	0	1	1	1	1	1	1	1	1	1	1	1	1	1	2
2	NA	0	0	1	0	75	6	4	0	1	0	0	0	5	0	4	3	3	1	NA	1	2	2	2	2	2	2	2	4	0	1	1	1	3	5	3	4	4	4	4	3	3	3.66666666666667	2
2	NA	0	0	1	0	45	3	2	0	1	0	0	0	5	0	4	3	3	1	NA	1	2	2	2	1	2	1	2	1	1	0	0	1	3	4	3	5	3	4	5	2	3	3.55555555555556	2
2	NA	0	0	2	1	48	3	3	0	1	0	0	0	5	0	4	3	3	1	NA	1	2	2	2	2	2	2	2	4	0	1	1	1	3	2	2	5	3	4	3	1	3	2.88888888888889	2
2	NA	0	0	1	0	38	2	2	0	1	0	0	0	5	0	4	3	3	5	2	0	2	2	2	2	2	2	2	4	0	1	1	1	2	2	2	3	3	2	4	1	1	2.22222222222222	2
3	NA	0	0	2	1	75	6	4	0	1	0	0	0	5	0	8	5	1	1	NA	1	2	2	2	2	2	2	2	4	0	1	1	1	1	2	1	5	4	3	3	1	1	2.33333333333333	2
2	NA	0	0	2	1	23	1	1	0	1	0	0	0	5	0	5	4	2	5	2	0	2	2	2	2	2	2	2	4	0	1	1	1	2	1	2	5	3	2	2	1	2	2.22222222222222	2
2	NA	0	0	1	0	69	5	4	0	1	0	0	0	5	0	5	4	2	1	NA	1	2	2	2	2	2	2	1	3	1	1	1	0	1	2	1	5	5	5	5	1	1	2.88888888888889	1
2	NA	0	0	2	1	63	5	4	0	1	0	0	0	5	0	5	4	2	3	2	0	2	2	2	2	2	2	2	3	1	1	1	1	4	2	2	5	2	2	3	2	3	2.77777777777778	2
2	NA	0	0	2	1	79	6	4	0	1	0	0	0	5	0	4	3	3	3	2	0	2	2	2	2	2	2	2	4	0	1	1	1	2	3	2	5	4	3	3	3	4	3.22222222222222	2
1	3	1	3	1	0	30	2	2	0	0	0	0	1	2	0	4	3	3	5	2	0	2	2	2	2	2	1	2	2	1	1	0	1	1	3	2	5	1	3	4	1	1	2.33333333333333	2
2	NA	0	0	1	0	23	1	1	0	0	0	0	1	2	0	6	4	2	5	2	0	2	2	2	2	2	1	2	2	1	1	0	1	3	3	3	3	3	3	3	3	3	3	2
2	NA	0	0	2	1	60	5	3	0	0	0	0	1	2	0	5	4	2	3	2	0	2	2	2	2	2	2	2	3	1	1	1	1	2	2	2	2	2	2	2	2	2	2	2
2	NA	0	0	1	0	59	4	3	0	0	0	1	0	4	0	8	5	1	1	NA	1	2	2	2	3	1	2	2	1	1	0	1	1	4	2	2	4	3	2	4	1	2	2.66666666666667	2
1	3	1	3	1	0	23	1	1	0	0	1	0	0	3	0	4	3	3	5	2	0	2	1	1	1	2	2	2	1	1	0	1	1	2	2	2	3	3	3	3	1	1	2.22222222222222	1
1	3	1	3	2	1	57	4	3	0	0	1	0	0	3	0	8	5	1	1	NA	1	2	2	2	2	2	1	1	2	1	1	0	0	1	1	1	1	3	1	4	1	1	1.55555555555556	2
3	NA	0	0	1	0	42	3	2	0	0	1	0	0	3	0	5	4	2	1	NA	1	2	2	2	2	2	2	2	3	1	1	1	1	1	1	1	2	2	2	2	1	1	1.44444444444444	2
2	NA	0	0	2	1	40	3	2	0	0	1	0	0	3	0	4	3	3	4	2	0	2	2	2	2	2	2	2	4	0	1	1	1	3	2	2	4	4	2	3	2	2	2.66666666666667	1
2	NA	0	0	1	0	39	2	2	0	0	1	0	0	3	0	8	5	1	1	NA	1	2	2	2	2	2	2	2	4	0	1	1	1	3	3	3	3	4	3	4	3	4	3.33333333333333	1
2	NA	0	0	2	1	41	3	2	0	0	1	0	0	3	0	5	4	2	5	1	1	2	2	2	2	2	2	2	4	0	1	1	1	5	4	4	5	5	4	4	4	5	4.44444444444444	2
1	3	1	3	1	0	70	6	4	0	1	1	1	1	5	0	4	3	3	1	NA	1	1	2	2	1	1	1	1	1	1	0	0	0	3	4	2	4	2	2	4	2	2	2.77777777777778	1
1	2	1	2	2	1	35	2	2	0	1	1	1	1	5	0	8	5	1	1	NA	1	2	2	2	2	2	1	2	2	1	1	0	1	5	2	3	5	4	3	4	1	4	3.44444444444444	2
2	NA	0	0	1	0	65	5	4	0	1	1	1	1	5	0	4	3	3	4	1	1	2	2	2	2	2	2	2	4	0	1	1	1	1	2	1	2	1	2	2	1	1	1.44444444444444	2
2	NA	0	0	1	0	54	4	3	0	1	1	1	1	5	0	4	3	3	4	1	1	2	2	2	2	2	2	2	4	0	1	1	1	4	3	2	5	5	5	5	5	5	4.33333333333333	2
2	NA	0	0	1	0	53	4	3	0	1	1	1	1	5	0	1	1	3	1	NA	1	2	2	2	2	2	2	2	4	0	1	1	1	4	4	4	5	4	4	3	3	3	3.77777777777778	2
1	2	1	2	1	0	36	2	2	0	1	0	0	0	5	0	5	4	2	4	2	0	2	2	2	2	3	1	2	2	1	1	0	1	3	3	4	4	4	4	4	2	2	3.33333333333333	2
1	2	1	2	1	0	73	6	4	1	0	0	0	0	1	1	6	4	2	3	2	0	2	2	2	2	2	2	2	3	1	1	1	1	3	3	4	4	4	4	4	3	3	3.55555555555556	2
1	3	1	3	2	1	38	2	2	1	0	0	0	0	1	1	8	5	1	5	1	1	2	2	2	2	2	2	2	4	0	1	1	1	2	2	2	3	3	3	5	2	2	2.66666666666667	2
1	2	1	2	1	0	85	6	4	1	0	0	0	0	1	1	5	4	2	3	2	0	2	2	2	2	2	2	2	4	0	1	1	1	2	2	2	3	3	3	4	1	2	2.44444444444444	2
1	2	1	2	2	1	32	2	2	1	0	0	0	0	1	1	6	4	2	5	2	0	2	2	2	2	2	1	2	2	1	1	0	1	2	2	2	3	3	3	4	2	2	2.55555555555556	2
1	2	1	2	2	1	47	3	3	1	0	0	0	0	1	1	4	3	3	4	2	0	2	2	2	2	2	2	2	4	0	1	1	1	1	1	1	1	1	1	1	1	1	1	1
1	3	1	3	1	0	59	4	3	1	0	0	0	0	1	1	8	5	1	1	NA	1	2	1	1	1	2	2	2	1	1	0	1	1	2	1	1	3	2	2	3	1	2	1.88888888888889	2
1	3	1	3	2	1	58	4	3	1	0	0	0	0	1	1	5	4	2	3	2	0	2	1	2	2	2	1	2	1	1	0	0	1	1	2	1	2	1	3	3	1	1	1.66666666666667	2
1	2	1	2	1	0	70	6	4	1	0	0	0	0	1	1	4	3	3	3	2	0	2	2	2	2	2	2	2	4	0	1	1	1	5	5	3	5	5	5	5	3	4	4.44444444444444	2
1	2	1	2	2	1	72	6	4	1	0	0	0	0	1	1	4	3	3	3	2	0	2	2	2	2	2	2	1	3	1	1	1	0	2	2	2	3	3	4	4	2	1	2.55555555555556	2
1	2	1	2	2	1	70	6	4	1	0	0	0	0	1	1	8	5	1	5	2	0	2	2	2	2	2	2	1	3	1	1	1	0	4	3	3	5	4	3	4	1	2	3.22222222222222	1
1	3	1	3	1	0	37	2	2	1	0	0	0	0	1	1	5	4	2	1	NA	1	1	1	1	1	1	1	1	1	1	0	0	0	1	1	1	5	1	1	1	1	1	1.44444444444444	2
1	3	1	3	2	1	52	4	3	1	0	0	0	0	1	1	5	4	2	1	NA	1	2	2	2	1	2	2	2	1	1	0	1	1	4	2	2	4	4	3	4	1	2	2.88888888888889	2
1	2	1	2	2	1	61	5	4	1	0	0	0	0	1	1	8	5	1	1	NA	1	2	2	2	2	2	2	1	3	1	1	1	0	2	3	2	3	3	4	4	3	3	3	2
1	2	1	2	2	1	56	4	3	1	0	0	0	0	1	1	8	5	1	4	2	0	2	2	2	2	2	2	1	3	1	1	1	0	2	2	2	4	2	3	3	1	1	2.22222222222222	2
1	2	1	2	2	1	62	5	4	1	0	0	0	0	1	1	4	3	3	1	NA	1	2	2	2	2	2	2	2	4	0	1	1	1	1	1	1	4	2	3	2	1	1	1.77777777777778	2
1	3	1	3	1	0	44	3	2	1	0	0	0	0	1	1	8	5	1	4	2	0	2	2	2	2	2	2	2	4	0	1	1	1	3	2	3	3	4	3	4	2	2	2.88888888888889	2
1	3	1	3	1	0	61	5	4	1	0	0	0	0	1	1	8	5	1	5	2	0	2	2	2	2	2	1	2	2	1	1	0	1	2	2	1	2	2	2	2	1	1	1.66666666666667	2
1	3	1	3	2	1	66	5	4	1	0	0	0	0	1	1	4	3	3	1	NA	1	2	2	2	1	2	1	2	1	1	0	0	1	1	2	1	3	3	2	4	1	1	2	2
1	2	1	2	2	1	62	5	4	1	0	0	0	0	1	1	5	4	2	3	NA	NA	1	1	2	2	2	1	2	1	1	0	0	1	2	2	2	4	4	2	2	2	2	2.44444444444444	1
1	2	1	2	2	1	23	1	1	1	0	0	0	0	1	1	5	4	2	5	2	0	2	2	2	2	2	1	2	2	1	1	0	1	1	1	1	1	1	1	2	1	2	1.22222222222222	2
1	2	1	2	2	1	69	5	4	1	0	0	0	0	1	1	4	3	3	1	NA	1	2	2	2	2	2	2	2	4	0	1	1	1	4	2	2	4	3	2	3	2	2	2.66666666666667	2
1	2	1	2	2	1	83	6	4	1	0	0	0	0	1	1	4	3	3	1	NA	1	2	2	2	1	2	2	2	1	1	0	1	1	1	1	1	2	2	2	4	1	2	1.77777777777778	2
1	3	1	3	2	1	37	2	2	1	0	0	0	0	1	1	8	5	1	4	2	0	2	1	1	2	2	1	1	1	1	0	0	0	2	1	1	3	2	2	2	1	2	1.77777777777778	2
1	3	1	3	2	1	68	5	4	1	0	0	0	0	1	1	8	5	1	4	2	0	2	2	2	2	2	2	2	4	0	1	1	1	2	3	3	5	4	2	3	3	2	3	2
1	3	1	3	3	NA	55	4	3	1	0	0	0	0	1	1	7	5	1	5	2	0	2	2	2	2	2	1	2	2	1	1	0	1	4	4	3	5	5	5	5	4	4	4.33333333333333	2
1	2	1	2	2	1	31	2	2	1	0	0	0	0	1	1	5	4	2	1	NA	1	2	2	2	2	2	2	2	4	0	1	1	1	5	5	5	5	5	5	5	3	4	4.66666666666667	2
1	2	1	2	1	0	74	6	4	1	0	0	0	0	1	1	6	4	2	3	2	0	2	2	2	2	2	1	1	2	1	1	0	0	2	2	2	3	2	3	3	1	2	2.22222222222222	2
1	3	1	3	1	0	41	3	2	1	0	0	0	0	1	1	8	5	1	4	1	1	2	2	2	2	2	1	2	2	1	1	0	1	2	2	2	4	2	3	4	3	3	2.77777777777778	2
1	3	1	3	2	1	26	1	2	1	0	0	0	0	1	1	5	4	2	5	1	1	2	2	2	2	2	2	1	3	1	1	1	0	2	2	3	4	3	3	2	1	2	2.44444444444444	2
1	3	1	3	1	0	58	4	3	1	0	0	0	0	1	1	7	5	1	1	NA	1	2	2	2	2	2	1	1	2	1	1	0	0	2	2	2	4	4	4	4	2	2	2.88888888888889	2
1	2	1	2	2	1	24	1	1	1	0	0	0	0	1	1	5	4	2	5	2	0	2	2	2	2	2	1	2	2	1	1	0	1	2	2	1	4	3	3	4	2	2	2.55555555555556	2
1	3	1	3	1	0	85	6	4	1	0	0	0	0	1	1	8	5	1	3	2	0	1	1	2	1	2	1	2	1	1	0	0	1	1	1	1	1	1	1	1	1	1	1	2
1	2	1	2	2	1	79	6	4	1	0	0	0	0	1	1	4	3	3	3	2	0	2	2	2	2	2	1	2	2	1	1	0	1	3	1	1	1	3	1	5	1	1	1.88888888888889	2
1	3	1	3	2	1	55	4	3	1	0	0	0	0	1	1	5	4	2	5	2	0	1	1	1	1	1	1	1	1	1	0	0	0	2	1	1	3	1	2	3	1	1	1.66666666666667	1
1	2	1	2	2	1	66	5	4	1	0	0	0	0	1	1	6	4	2	4	2	0	2	2	2	2	2	2	2	4	0	1	1	1	2	1	2	3	2	2	3	3	3	2.33333333333333	2
1	2	1	2	2	1	67	5	4	1	0	0	0	0	1	1	8	5	1	1	NA	1	2	2	2	2	2	1	2	2	1	1	0	1	3	3	1	1	3	1	5	1	1	2.11111111111111	2
1	2	1	2	2	1	70	6	4	1	0	0	0	0	1	1	6	4	2	4	2	0	1	2	2	2	2	1	2	1	1	0	0	1	4	2	2	3	2	2	3	2	2	2.44444444444444	2
1	3	1	3	2	1	55	4	3	1	0	0	0	0	1	1	5	4	2	1	NA	1	1	1	2	2	1	1	1	1	1	0	0	0	1	1	1	3	1	2	2	1	1	1.44444444444444	1
1	3	1	3	2	1	64	5	4	1	0	0	0	0	1	1	5	4	2	4	2	0	1	1	2	1	1	1	1	1	1	0	0	0	2	1	1	2	1	1	2	1	1	1.33333333333333	2
1	2	1	2	2	1	42	3	2	1	0	0	0	0	1	1	7	5	1	4	2	0	2	2	2	2	3	1	1	2	1	1	0	0	3	3	3	4	4	3	3	1	3	3	2
1	2	1	2	2	1	46	3	3	1	0	0	0	0	1	1	8	5	1	5	2	0	2	2	2	2	2	2	1	3	1	1	1	0	2	2	3	3	3	2	3	2	2	2.44444444444444	2
1	3	1	3	2	1	56	4	3	1	0	0	0	0	1	1	4	3	3	1	NA	1	2	2	2	2	2	1	1	2	1	1	0	0	3	2	2	4	2	1	3	1	1	2.11111111111111	1
1	2	1	2	2	1	32	2	2	1	0	0	0	0	1	1	4	3	3	5	1	1	2	2	2	2	2	1	2	2	1	1	0	1	4	4	2	4	4	2	3	2	2	3	2
1	3	1	3	2	1	35	2	2	1	0	0	0	0	1	1	8	5	1	1	NA	1	2	2	2	1	2	1	2	1	1	0	0	1	3	3	1	5	4	3	3	1	1	2.66666666666667	1
1	2	1	2	1	0	26	1	2	1	0	0	0	0	1	1	5	4	2	5	1	1	2	2	2	2	2	1	2	2	1	1	0	1	2	3	1	1	1	3	2	1	1	1.66666666666667	1
1	3	1	3	1	0	27	1	2	1	0	0	0	0	1	1	8	5	1	5	1	1	2	2	1	2	2	1	1	1	1	0	0	0	4	3	2	3	1	1	4	1	1	2.22222222222222	2
1	2	1	2	1	0	44	3	2	1	0	0	0	0	1	1	8	5	1	1	NA	1	2	2	2	2	2	1	1	2	1	1	0	0	2	1	2	2	3	4	3	1	1	2.11111111111111	2
1	2	1	2	2	1	52	4	3	1	0	0	0	0	1	1	8	5	1	1	NA	1	2	2	2	2	2	1	2	2	1	1	0	1	2	2	2	4	2	2	2	2	2	2.22222222222222	2
1	3	1	3	2	1	56	4	3	1	0	0	0	0	1	1	5	4	2	1	NA	1	2	2	2	1	2	1	1	1	1	0	0	0	4	3	3	4	4	4	4	2	3	3.44444444444444	1
1	3	1	3	2	1	40	3	2	1	0	0	0	0	1	1	5	4	2	1	NA	1	2	2	2	2	2	2	2	4	0	1	1	1	3	3	3	4	2	3	5	2	4	3.22222222222222	2
1	2	1	2	1	0	66	5	4	1	0	0	0	0	1	1	1	1	3	1	NA	1	2	2	2	2	2	2	2	4	0	1	1	1	3	2	2	4	3	2	3	1	2	2.44444444444444	2
1	2	1	2	2	1	59	4	3	1	0	0	0	0	1	1	6	4	2	5	NA	NA	2	2	2	2	3	2	1	3	1	1	1	0	2	2	2	5	2	3	2	2	3	2.55555555555556	2
1	3	1	3	2	1	82	6	4	1	0	0	0	0	1	1	6	4	2	5	2	0	2	2	2	2	2	1	1	2	1	1	0	0	1	1	1	1	1	1	1	1	1	1	2
1	2	1	2	1	0	25	1	1	1	0	0	0	0	1	1	7	5	1	5	2	0	1	3	3	3	2	2	2	1	1	0	1	1	4	4	3	5	4	4	5	1	4	3.77777777777778	2
1	3	1	3	2	1	63	5	4	1	0	0	0	0	1	1	8	5	1	4	2	0	2	2	2	2	2	1	2	2	1	1	0	1	5	4	4	4	5	5	3	2	3	3.88888888888889	2
1	3	1	3	2	1	26	1	2	1	0	0	0	0	1	1	5	4	2	5	2	0	2	2	2	2	2	2	1	3	1	1	1	0	2	2	2	3	3	3	3	1	2	2.33333333333333	2
1	3	1	3	2	1	67	5	4	1	0	0	0	0	1	1	4	3	3	4	2	0	2	2	2	2	2	2	1	3	1	1	1	0	2	2	2	3	2	2	2	2	3	2.22222222222222	2
1	3	1	3	2	1	53	4	3	1	0	0	0	0	1	1	8	5	1	4	1	1	2	2	1	1	2	2	1	1	1	0	1	0	5	2	2	5	4	3	5	2	2	3.33333333333333	1
1	2	1	2	2	1	26	1	2	1	0	0	0	0	1	1	4	3	3	5	1	1	2	1	2	2	2	1	2	1	1	0	0	1	1	1	1	4	1	1	3	1	1	1.55555555555556	2
1	3	1	3	2	1	60	5	3	1	0	0	0	0	1	1	8	5	1	1	NA	1	2	2	2	2	2	1	1	2	1	1	0	0	3	1	2	3	3	3	3	1	1	2.22222222222222	2
1	3	1	3	2	1	19	1	1	1	0	0	0	0	1	1	8	5	1	5	2	0	2	1	2	2	2	1	2	1	1	0	0	1	1	1	1	3	1	1	1	1	1	1.22222222222222	2
1	2	1	2	2	1	54	4	3	1	0	0	0	0	1	1	8	5	1	5	2	0	2	2	2	2	2	2	2	4	0	1	1	1	2	2	2	3	3	1	2	1	1	1.88888888888889	2
1	2	1	2	1	0	33	2	2	1	0	0	0	0	1	1	5	4	2	5	2	0	2	2	2	2	2	1	2	2	1	1	0	1	3	1	1	4	3	3	3	1	2	2.33333333333333	1
1	3	1	3	1	0	61	5	4	1	0	0	0	0	1	1	4	3	3	3	2	0	2	2	2	2	2	1	2	2	1	1	0	1	1	1	1	1	1	1	1	1	1	1	2
1	3	1	3	2	1	70	6	4	1	0	0	0	0	1	1	4	3	3	3	2	0	2	2	2	2	2	2	2	4	0	1	1	1	1	1	1	1	1	1	1	1	1	1	2
1	2	1	2	2	1	45	3	2	1	0	0	0	0	1	1	5	4	2	1	NA	1	1	2	2	2	2	1	2	1	1	0	0	1	4	3	3	5	4	4	4	3	3	3.66666666666667	2
1	3	1	3	2	1	31	2	2	1	0	0	0	0	1	1	8	5	1	5	2	0	1	1	2	1	1	1	2	1	1	0	0	1	3	1	1	2	1	1	2	1	1	1.44444444444444	1
1	2	1	2	2	1	55	4	3	1	0	0	0	0	1	1	5	4	2	1	NA	1	2	2	2	2	2	2	2	4	0	1	1	1	3	2	2	4	4	4	3	2	3	3	2
1	2	1	2	2	1	61	5	4	1	0	0	0	0	1	1	8	5	1	4	2	0	2	2	2	2	2	1	2	2	1	1	0	1	4	3	4	4	4	4	3	3	3	3.55555555555556	2
1	2	1	2	1	0	68	5	4	1	0	0	0	0	1	1	6	4	2	1	NA	1	2	2	1	2	2	1	2	1	1	0	0	1	4	4	4	4	4	4	4	3	3	3.77777777777778	2
1	3	1	3	2	1	70	6	4	1	0	0	0	0	1	1	4	3	3	3	2	0	1	1	2	1	1	1	2	1	1	0	0	1	3	2	3	4	4	4	5	1	2	3.11111111111111	1
1	3	1	3	2	1	37	2	2	1	0	0	0	0	1	1	4	3	3	1	NA	1	1	1	2	1	1	1	2	1	1	0	0	1	3	3	5	5	5	5	5	4	5	4.44444444444444	2
1	2	1	2	2	1	21	1	1	1	0	0	0	0	1	1	8	5	1	5	2	0	2	2	2	1	2	1	2	1	1	0	0	1	3	2	1	5	2	4	4	1	1	2.55555555555556	2
1	2	1	2	1	0	56	4	3	1	0	0	0	0	1	1	5	4	2	1	NA	1	2	2	2	2	2	1	2	2	1	1	0	1	3	3	3	5	4	4	4	2	2	3.33333333333333	2
1	3	1	3	1	0	46	3	3	1	0	0	0	0	1	1	8	5	1	5	2	0	2	2	2	2	2	2	2	4	0	1	1	1	3	2	2	4	2	3	3	2	2	2.55555555555556	1
1	3	1	3	1	0	55	4	3	1	0	0	0	0	1	1	5	4	2	4	2	0	2	2	2	2	2	1	2	2	1	1	0	1	3	1	1	5	3	3	5	1	1	2.55555555555556	2
1	3	1	3	2	1	22	1	1	1	0	0	0	0	1	1	7	5	1	5	2	0	2	2	2	1	2	1	2	1	1	0	0	1	1	1	1	2	1	1	1	1	1	1.11111111111111	1
1	2	1	2	1	0	35	2	2	1	0	0	0	0	1	1	5	4	2	5	2	0	2	2	2	1	2	1	2	1	1	0	0	1	3	2	2	5	3	2	2	1	2	2.44444444444444	1
1	3	1	3	2	1	53	4	3	1	0	0	0	0	1	1	8	5	1	1	NA	1	2	1	2	2	2	1	2	1	1	0	0	1	3	2	2	3	2	3	3	2	2	2.44444444444444	2
1	3	1	3	1	0	63	5	4	1	0	0	0	0	1	1	7	5	1	1	NA	1	2	2	2	2	2	2	2	4	0	1	1	1	3	3	4	3	4	3	4	2	2	3.11111111111111	2
1	3	1	3	1	0	65	5	4	1	0	0	0	0	1	1	4	3	3	1	NA	1	1	1	3	1	2	1	2	1	1	0	0	1	2	1	2	3	3	2	1	1	1	1.77777777777778	2
1	3	1	3	1	0	50	4	3	1	0	0	0	0	1	1	8	5	1	1	NA	1	2	2	2	2	2	1	2	2	1	1	0	1	3	2	1	4	1	2	3	1	2	2.11111111111111	2
1	3	1	3	2	1	36	2	2	1	0	0	0	0	1	1	8	5	1	1	NA	1	2	2	2	1	2	1	2	1	1	0	0	1	3	2	2	4	2	3	4	2	2	2.66666666666667	2
1	3	1	3	2	1	27	1	2	1	0	0	0	0	1	1	4	3	3	5	2	0	2	1	1	2	2	2	2	1	1	0	1	1	3	1	1	3	1	3	3	1	1	1.88888888888889	1
1	3	1	3	2	1	82	6	4	1	0	0	0	0	1	1	4	3	3	3	2	0	2	1	2	2	1	1	2	1	1	0	0	1	3	1	1	4	3	1	3	1	1	2	2
1	3	1	3	1	0	61	5	4	1	0	0	0	0	1	1	6	4	2	4	1	1	3	3	2	2	1	2	2	1	1	0	1	1	3	3	2	4	4	2	4	3	2	3	2
1	3	1	3	1	0	28	1	2	1	0	0	0	0	1	1	8	5	1	5	2	0	2	2	2	2	2	1	1	2	1	1	0	0	3	3	1	3	3	1	3	1	1	2.11111111111111	2
1	3	1	3	2	1	20	1	1	1	0	0	0	0	1	1	5	4	2	2	2	0	2	2	2	2	2	1	2	2	1	1	0	1	2	2	2	3	2	2	2	2	2	2.11111111111111	2
1	2	1	2	2	1	59	4	3	1	0	0	0	0	1	1	5	4	2	1	NA	1	1	2	2	1	1	1	1	1	1	0	0	0	2	4	2	4	3	3	4	1	2	2.77777777777778	1
1	2	1	2	2	1	25	1	1	1	0	0	0	0	1	1	8	5	1	5	1	1	2	2	2	2	1	1	2	1	1	0	0	1	3	3	4	4	4	4	4	2	4	3.55555555555556	2
1	2	1	2	2	1	44	3	2	1	0	0	0	0	1	1	8	5	1	4	2	0	2	2	2	2	2	2	2	4	0	1	1	1	3	3	3	3	3	3	3	3	3	3	2
1	3	1	3	1	0	50	4	3	1	0	0	0	0	1	1	8	5	1	1	NA	1	2	2	2	2	2	2	2	4	0	1	1	1	2	4	3	5	2	3	3	1	1	2.66666666666667	1
1	2	1	2	1	0	40	3	2	1	0	0	0	0	1	1	5	4	2	4	2	0	2	2	2	2	2	1	1	2	1	1	0	0	3	1	1	4	2	2	2	2	2	2.11111111111111	2
1	2	1	2	2	1	38	2	2	1	0	0	0	0	1	1	7	5	1	5	2	0	1	2	2	2	2	1	2	1	1	0	0	1	4	3	3	5	4	3	5	2	3	3.55555555555556	2
1	2	1	2	1	0	62	5	4	1	0	0	0	0	1	1	4	3	3	1	NA	1	2	2	2	2	2	1	2	2	1	1	0	1	3	3	3	3	4	3	2	3	3	3	2
1	2	1	2	1	0	28	1	2	1	0	0	0	0	1	1	8	5	1	5	1	1	2	2	2	2	2	2	1	3	1	1	1	0	3	4	2	4	3	3	3	1	1	2.66666666666667	1
1	2	1	2	1	0	29	1	2	1	0	0	0	0	1	1	5	4	2	1	NA	1	2	2	2	2	2	2	2	4	0	1	1	1	4	5	3	5	4	3	4	2	3	3.66666666666667	2
1	3	1	3	1	0	81	6	4	1	0	0	0	0	1	1	4	3	3	3	2	0	2	2	2	2	2	1	1	2	1	1	0	0	3	3	3	4	3	4	4	3	4	3.44444444444444	2
1	3	1	3	1	0	25	1	1	1	0	0	0	0	1	1	8	5	1	5	1	1	2	2	2	2	2	2	2	3	1	1	1	1	3	2	3	4	4	3	4	2	3	3.11111111111111	2
1	3	1	3	2	1	70	6	4	1	0	0	0	0	1	1	7	5	1	5	2	0	3	1	2	1	1	2	1	1	1	0	1	0	4	1	2	5	2	5	4	1	1	2.77777777777778	1
1	2	1	2	2	1	53	4	3	1	0	0	0	0	1	1	5	4	2	1	NA	1	2	2	2	2	2	2	2	3	1	1	1	1	3	2	1	3	2	1	2	1	2	1.88888888888889	1
1	2	1	2	2	1	29	1	2	1	0	0	0	0	1	1	7	5	1	5	2	0	2	2	2	2	2	2	2	4	0	1	1	1	2	3	1	4	4	3	4	2	2	2.77777777777778	2
1	3	1	3	2	1	30	2	2	1	0	0	0	0	1	1	8	5	1	5	2	0	2	2	2	2	2	1	2	2	1	1	0	1	2	2	2	3	2	2	2	2	2	2.11111111111111	2
1	3	1	3	1	0	58	4	3	1	0	0	0	0	1	1	4	3	3	1	NA	1	2	2	2	2	2	1	2	2	1	1	0	1	2	2	2	3	2	2	2	1	1	1.88888888888889	1
1	3	1	3	2	1	21	1	1	1	0	0	0	0	1	1	8	5	1	5	2	0	1	1	2	1	1	1	2	1	1	0	0	1	1	1	1	2	1	1	1	1	1	1.11111111111111	1
1	3	1	3	1	0	60	5	3	1	0	0	0	0	1	1	4	3	3	1	NA	1	2	2	2	1	2	1	2	1	1	0	0	1	2	2	2	2	2	2	2	1	1	1.77777777777778	1
1	3	1	3	1	0	54	4	3	1	0	0	0	0	1	1	8	5	1	4	2	0	2	2	2	2	2	1	2	2	1	1	0	1	5	3	3	3	2	1	3	1	1	2.44444444444444	1
1	3	1	3	2	1	43	3	2	1	0	0	0	0	1	1	5	4	2	5	2	0	2	1	2	1	2	1	2	1	1	0	0	1	1	1	1	1	1	1	1	1	1	1	2
1	3	1	3	2	1	42	3	2	1	0	0	0	0	1	1	4	3	3	4	1	1	2	1	1	1	2	1	2	1	1	0	0	1	1	1	1	1	1	1	1	1	1	1	2
1	2	1	2	1	0	62	5	4	1	0	0	0	0	1	1	8	5	1	1	NA	1	2	1	2	2	2	2	2	1	1	0	1	1	2	2	2	3	3	3	3	2	2	2.44444444444444	2
1	2	1	2	2	1	51	4	3	1	0	0	0	0	1	1	5	4	2	3	1	1	1	2	2	1	2	1	1	1	1	0	0	0	2	1	2	4	3	3	3	1	2	2.33333333333333	2
1	2	1	2	2	1	89	6	4	1	0	0	0	0	1	1	7	5	1	3	2	0	2	2	2	1	2	1	2	1	1	0	0	1	1	3	2	3	3	2	3	1	2	2.22222222222222	2
1	3	1	3	1	0	31	2	2	1	0	0	0	0	1	1	8	5	1	5	1	1	2	2	2	2	2	1	2	2	1	1	0	1	4	3	3	5	5	4	4	4	4	4	2
1	2	1	2	2	1	46	3	3	1	0	0	0	0	1	1	5	4	2	1	NA	1	2	2	2	2	2	1	2	2	1	1	0	1	3	2	3	3	3	3	3	1	3	2.66666666666667	2
1	2	1	2	2	1	23	1	1	1	0	0	0	0	1	1	8	5	1	5	1	1	2	2	1	2	2	1	2	1	1	0	0	1	2	1	1	4	2	1	4	1	1	1.88888888888889	1
1	2	1	2	1	0	41	3	2	1	0	0	0	0	1	1	5	4	2	4	2	0	2	2	2	2	2	2	2	4	0	1	1	1	2	2	2	4	3	2	3	2	3	2.55555555555556	2
1	3	1	3	2	1	67	5	4	1	0	0	0	0	1	1	5	4	2	3	2	0	1	1	1	1	2	2	2	1	1	0	1	1	4	3	3	4	4	4	4	2	3	3.44444444444444	2
1	2	1	2	2	1	21	1	1	1	0	0	0	0	1	1	8	5	1	5	1	1	2	2	2	2	2	1	1	2	1	1	0	0	3	3	3	4	1	1	4	1	1	2.33333333333333	1
1	2	1	2	2	1	86	6	4	1	0	0	0	0	1	1	4	3	3	3	2	0	2	2	2	2	2	2	2	4	0	1	1	1	5	5	5	5	5	5	5	5	5	5	2
1	3	1	3	1	0	23	1	1	1	0	0	0	0	1	1	8	5	1	5	2	0	2	1	1	1	1	1	2	1	1	0	0	1	3	2	3	4	2	3	2	1	2	2.44444444444444	1
1	3	1	3	2	1	28	1	2	1	0	0	0	0	1	1	8	5	1	5	2	0	2	2	2	1	2	1	2	1	1	0	0	1	2	2	2	3	1	2	2	1	1	1.77777777777778	1
1	2	1	2	2	1	80	6	4	1	0	0	0	0	1	1	4	3	3	3	2	0	2	2	2	2	2	2	2	4	0	1	1	1	2	2	2	3	3	3	3	2	2	2.44444444444444	2
1	3	1	3	1	0	39	2	2	1	0	0	0	0	1	1	5	4	2	5	2	0	2	2	2	2	2	1	2	2	1	1	0	1	3	3	2	3	2	3	3	3	3	2.77777777777778	2
1	3	1	3	1	0	31	2	2	1	0	0	0	0	1	1	7	5	1	5	1	1	1	1	1	1	1	2	2	1	1	0	1	1	5	4	2	5	4	2	4	1	1	3.11111111111111	2
1	3	1	3	2	1	43	3	2	1	0	0	0	0	1	1	8	5	1	5	2	0	2	2	2	2	2	2	2	4	0	1	1	1	3	2	2	3	3	3	4	1	2	2.55555555555556	2
1	3	1	3	1	0	56	4	3	1	0	0	0	0	1	1	7	5	1	5	2	0	1	1	2	1	2	1	1	1	1	0	0	0	1	1	1	4	2	2	1	1	1	1.55555555555556	1
1	3	1	3	1	0	25	1	1	1	0	0	0	0	1	1	5	4	2	5	1	1	2	2	2	2	2	1	2	2	1	1	0	1	2	2	2	4	3	3	2	2	2	2.44444444444444	2
1	3	1	3	2	1	20	1	1	1	0	0	0	0	1	1	8	5	1	1	NA	1	2	2	2	1	2	1	2	1	1	0	0	1	3	2	1	3	1	1	2	1	1	1.66666666666667	1
1	2	1	2	2	1	49	3	3	1	0	0	0	0	1	1	7	5	1	5	1	1	2	2	2	2	2	1	2	2	1	1	0	1	4	3	3	4	4	3	4	1	3	3.22222222222222	2
1	2	1	2	2	1	23	1	1	1	0	0	0	0	1	1	5	4	2	5	1	1	2	2	1	1	2	1	2	1	1	0	0	1	3	2	3	3	4	3	4	3	3	3.11111111111111	2
1	3	1	3	2	1	57	4	3	1	0	0	0	0	1	1	5	4	2	3	1	1	2	1	2	1	2	1	2	1	1	0	0	1	3	3	2	2	2	2	2	1	1	2	1
1	3	1	3	2	1	58	4	3	1	0	0	0	0	1	1	8	5	1	4	2	0	1	1	1	1	2	1	2	1	1	0	0	1	3	3	3	3	3	2	3	1	2	2.55555555555556	1
1	2	1	2	2	1	54	4	3	1	0	0	0	0	1	1	7	5	1	5	1	1	2	2	2	2	2	1	2	2	1	1	0	1	3	2	3	3	3	3	3	2	2	2.66666666666667	2
1	2	1	2	1	0	50	4	3	1	0	0	0	0	1	1	4	3	3	4	1	1	2	2	2	2	2	2	2	3	1	1	1	1	3	4	3	3	4	3	4	3	3	3.33333333333333	2
1	2	1	2	1	0	69	5	4	1	0	0	0	0	1	1	3	2	3	1	NA	1	2	2	2	2	2	2	2	4	0	1	1	1	4	2	3	4	3	2	2	1	1	2.44444444444444	2
1	2	1	2	1	0	61	5	4	1	0	0	0	0	1	1	6	4	2	2	NA	NA	3	3	3	1	2	2	2	1	1	0	1	1	2	3	3	5	5	5	3	3	3	3.55555555555556	2
1	3	1	3	2	1	18	1	1	1	0	0	0	0	1	1	8	5	1	5	2	0	2	2	2	1	2	1	2	1	1	0	0	1	2	1	1	4	2	3	4	2	2	2.33333333333333	2
1	3	1	3	2	1	35	2	2	1	0	0	0	0	1	1	5	4	2	5	1	1	2	1	2	1	2	1	2	1	1	0	0	1	3	1	3	5	3	3	4	3	1	2.88888888888889	2
1	3	1	3	2	1	64	5	4	1	0	0	0	0	1	1	5	4	2	5	2	0	1	1	2	2	2	1	2	1	1	0	0	1	3	2	1	4	3	2	3	1	1	2.22222222222222	2
1	2	1	2	2	1	65	5	4	1	0	0	0	0	1	1	5	4	2	1	NA	1	2	1	2	2	3	2	2	1	1	0	1	1	5	3	5	5	5	5	4	3	3	4.22222222222222	2
1	2	1	2	1	0	46	3	3	1	0	0	0	0	1	1	8	5	1	1	NA	1	2	2	2	2	2	1	2	2	1	1	0	1	3	2	2	5	3	3	3	1	2	2.66666666666667	1
1	3	1	3	2	1	23	1	1	1	0	0	0	0	1	1	5	4	2	1	NA	1	1	2	1	1	3	1	1	1	1	0	0	0	1	2	2	3	3	2	2	3	3	2.33333333333333	2
1	3	1	3	2	1	84	6	4	1	0	0	0	0	1	1	4	3	3	1	NA	1	1	2	2	1	2	1	1	1	1	0	0	0	2	3	2	3	3	2	3	3	3	2.66666666666667	2
1	2	1	2	1	0	38	2	2	1	0	0	0	0	1	1	5	4	2	5	2	0	2	2	2	2	2	1	2	2	1	1	0	1	2	2	1	2	1	1	2	1	1	1.44444444444444	2
1	3	1	3	2	1	41	3	2	1	0	0	0	0	1	1	5	4	2	5	2	0	1	1	2	2	1	2	2	1	1	0	1	1	2	2	2	3	2	2	2	2	2	2.11111111111111	1
1	3	1	3	1	0	43	3	2	1	0	0	0	0	1	1	8	5	1	5	2	0	2	2	2	2	2	1	2	2	1	1	0	1	4	2	2	3	3	3	4	1	3	2.77777777777778	1
1	2	1	2	1	0	22	1	1	1	0	0	0	0	1	1	8	5	1	5	2	0	2	2	2	2	2	1	2	2	1	1	0	1	2	1	1	4	1	4	3	1	1	2	1
1	2	1	2	2	1	32	2	2	1	0	0	0	0	1	1	5	4	2	1	NA	1	2	2	2	2	2	2	2	4	0	1	1	1	2	2	2	4	3	2	3	1	1	2.22222222222222	2
1	2	1	2	2	1	37	2	2	1	0	0	0	0	1	1	5	4	2	1	NA	1	2	2	2	2	2	1	2	2	1	1	0	1	3	3	2	4	2	2	3	1	1	2.33333333333333	2
1	3	1	3	1	0	29	1	2	1	0	0	0	0	1	1	4	3	3	5	1	1	2	2	2	2	2	2	2	4	0	1	1	1	4	4	5	4	3	4	4	4	3	3.88888888888889	2
1	3	1	3	1	0	26	1	2	1	0	0	0	0	1	1	8	5	1	5	2	0	2	2	2	2	2	1	2	2	1	1	0	1	2	1	2	3	2	1	4	1	1	1.88888888888889	1
1	3	1	3	2	1	70	6	4	1	0	0	0	0	1	1	4	3	3	3	2	0	1	1	2	1	2	1	2	1	1	0	0	1	2	2	2	4	3	2	3	1	2	2.33333333333333	2
1	3	1	3	1	0	32	2	2	1	0	0	0	0	1	1	4	3	3	1	NA	1	2	2	2	2	2	2	2	4	0	1	1	1	2	2	NA	3	3	3	4	3	3	2.875	2
1	3	1	3	2	1	22	1	1	1	0	0	0	0	1	1	8	5	1	5	1	1	2	2	2	2	2	2	2	4	0	1	1	1	3	3	3	3	3	2	3	3	3	2.88888888888889	2
1	2	1	2	1	0	66	5	4	1	0	0	0	0	1	1	4	3	3	1	NA	1	2	2	2	2	2	2	2	3	1	1	1	1	5	2	2	5	4	3	3	3	3	3.33333333333333	2
1	2	1	2	2	1	22	1	1	1	0	0	0	0	1	1	8	5	1	5	1	1	2	2	2	2	2	2	2	4	0	1	1	1	3	2	3	5	3	2	3	1	2	2.66666666666667	2
1	2	1	2	2	1	42	3	2	1	0	0	0	0	1	1	8	5	1	1	NA	1	2	2	2	2	2	2	2	4	0	1	1	1	2	1	2	3	3	1	2	1	1	1.77777777777778	2
1	2	1	2	2	1	30	2	2	1	0	0	0	0	1	1	7	5	1	1	NA	1	2	2	2	2	2	2	2	4	0	1	1	1	4	4	4	4	4	4	4	2	4	3.77777777777778	1
1	2	1	2	2	1	50	4	3	1	0	0	0	0	1	1	5	4	2	4	2	0	2	2	2	1	2	1	2	1	1	0	0	1	4	2	3	4	3	2	2	1	1	2.44444444444444	2
1	2	1	2	2	1	37	2	2	1	0	0	0	0	1	1	8	5	1	1	NA	1	2	2	2	2	2	2	2	4	0	1	1	1	5	2	2	5	4	3	2	1	1	2.77777777777778	2
1	2	1	2	1	0	73	6	4	1	0	0	0	0	1	1	6	4	2	1	NA	1	2	2	2	2	2	1	2	2	1	1	0	1	5	4	4	5	4	5	5	1	4	4.11111111111111	2
1	2	1	2	2	1	39	2	2	1	0	0	0	0	1	1	8	5	1	1	NA	1	2	2	2	2	2	1	2	2	1	1	0	1	4	1	2	3	3	2	3	1	1	2.22222222222222	2
1	2	1	2	2	1	68	5	4	1	0	0	0	0	1	1	7	5	1	1	NA	1	2	2	2	2	2	1	2	2	1	1	0	1	3	3	3	4	3	5	5	1	2	3.22222222222222	2
1	3	1	3	1	0	47	3	3	1	0	0	0	0	1	1	4	3	3	4	1	1	1	1	2	1	1	1	2	1	1	0	0	1	1	2	1	3	1	2	2	1	1	1.55555555555556	2
1	2	1	2	1	0	69	5	4	1	0	0	0	0	1	1	5	4	2	1	NA	1	1	2	2	2	2	1	2	1	1	0	0	1	3	1	2	4	3	3	4	2	2	2.66666666666667	1
1	3	1	3	1	0	61	5	4	1	0	0	0	0	1	1	4	3	3	5	1	1	1	1	1	1	2	1	2	1	1	0	0	1	3	4	4	5	3	4	5	3	5	4	1
1	3	1	3	2	1	42	3	2	1	0	0	0	0	1	1	7	5	1	5	1	1	1	1	1	1	2	1	2	1	1	0	0	1	1	1	1	4	1	1	3	1	1	1.55555555555556	2
1	2	1	2	2	1	48	3	3	1	0	0	0	0	1	1	5	4	2	4	2	0	2	2	2	2	2	1	2	2	1	1	0	1	2	1	2	4	3	2	3	2	2	2.33333333333333	2
1	2	1	2	2	1	55	4	3	1	0	0	0	0	1	1	5	4	2	3	2	0	2	2	2	2	2	1	2	2	1	1	0	1	3	2	2	2	3	2	2	2	2	2.22222222222222	2
1	2	1	2	2	1	65	5	4	1	0	0	0	0	1	1	8	5	1	3	2	0	2	2	2	2	3	2	2	4	0	1	1	1	3	2	2	4	3	1	2	1	1	2.11111111111111	2
1	2	1	2	2	1	19	1	1	1	0	0	0	0	1	1	5	4	2	5	2	0	2	2	2	2	2	1	2	2	1	1	0	1	2	1	2	2	2	1	4	2	2	2	2
1	2	1	2	1	0	54	4	3	1	0	0	0	0	1	1	8	5	1	4	2	0	2	2	2	2	2	2	2	4	0	1	1	1	2	2	1	3	3	2	3	1	2	2.11111111111111	2
1	2	1	2	1	0	39	2	2	1	0	0	0	0	1	1	5	4	2	5	2	0	2	2	2	2	2	2	2	4	0	1	1	1	2	2	1	1	1	1	1	1	1	1.22222222222222	2
1	3	1	3	1	0	38	2	2	1	0	0	0	0	1	1	4	3	3	5	1	1	2	1	2	1	2	1	2	1	1	0	0	1	3	2	2	2	2	2	3	1	1	2	2
1	2	1	2	2	1	62	5	4	1	0	0	0	0	1	1	6	4	2	4	1	1	1	1	2	1	2	1	2	1	1	0	0	1	3	1	2	5	3	4	3	1	1	2.55555555555556	1
1	2	1	2	2	1	51	4	3	1	0	0	0	0	1	1	5	4	2	4	2	0	2	2	2	1	2	1	2	1	1	0	0	1	2	1	1	4	3	3	5	1	2	2.44444444444444	2
1	2	1	2	3	NA	46	3	3	1	0	0	0	0	1	1	8	5	1	5	2	0	2	2	2	2	2	1	1	2	1	1	0	0	3	1	2	4	3	2	3	2	2	2.44444444444444	2
1	2	1	2	2	1	23	1	1	1	0	0	0	0	1	1	8	5	1	5	2	0	2	2	2	2	2	1	2	2	1	1	0	1	4	2	3	5	4	3	4	1	3	3.22222222222222	2
1	3	1	3	2	1	24	1	1	1	0	0	0	0	1	1	7	5	1	1	NA	1	2	1	1	1	2	1	1	1	1	0	0	0	2	2	1	3	1	1	3	1	1	1.66666666666667	2
1	3	1	3	2	1	31	2	2	1	0	0	0	0	1	1	5	4	2	1	NA	1	2	2	2	2	2	1	2	2	1	1	0	1	3	1	1	1	1	1	1	1	1	1.22222222222222	1
1	3	1	3	2	1	43	3	2	1	0	0	0	0	1	1	4	3	3	1	NA	1	1	1	2	1	2	1	1	1	1	0	0	0	1	1	1	3	2	1	2	1	1	1.44444444444444	2
1	2	1	2	2	1	46	3	3	1	0	0	0	0	1	1	8	5	1	2	1	1	2	2	2	2	2	1	2	2	1	1	0	1	3	3	3	4	4	2	3	1	2	2.77777777777778	2
1	3	1	3	2	1	62	5	4	1	0	0	0	0	1	1	8	5	1	5	2	0	2	2	2	2	2	1	2	2	1	1	0	1	4	1	1	3	3	4	3	1	1	2.33333333333333	1
1	2	1	2	2	1	59	4	3	1	0	0	0	0	1	1	5	4	2	1	NA	1	2	2	2	2	2	1	2	2	1	1	0	1	1	1	1	1	1	2	3	1	1	1.33333333333333	2
1	2	1	2	2	1	47	3	3	1	0	0	0	0	1	1	5	4	2	5	2	0	2	2	2	1	2	1	2	1	1	0	0	1	1	1	1	4	1	1	2	1	1	1.44444444444444	2
1	2	1	2	2	1	56	4	3	1	0	0	0	0	1	1	8	5	1	1	NA	1	2	2	2	2	2	1	2	2	1	1	0	1	3	3	3	4	4	3	4	1	2	3	2
1	2	1	2	1	0	49	3	3	1	0	0	0	0	1	1	8	5	1	5	2	0	2	2	2	2	2	1	2	2	1	1	0	1	3	2	1	3	3	3	4	1	1	2.33333333333333	2
1	2	1	2	2	1	49	3	3	1	0	0	0	0	1	1	5	4	2	1	NA	1	2	2	2	2	2	2	2	4	0	1	1	1	4	3	1	4	3	3	4	3	3	3.11111111111111	2
1	3	1	3	1	0	51	4	3	1	0	0	0	0	1	1	8	5	1	5	1	1	2	2	2	2	2	1	1	2	1	1	0	0	3	1	1	3	3	3	4	1	1	2.22222222222222	1
1	3	1	3	2	1	45	3	2	1	0	0	0	0	1	1	7	5	1	5	1	1	2	2	2	2	2	1	1	2	1	1	0	0	4	3	2	5	3	4	3	1	2	3	1
1	3	1	3	2	1	58	4	3	1	0	0	0	0	1	1	5	4	2	4	2	0	1	1	2	1	2	1	2	1	1	0	0	1	3	3	3	3	3	3	4	1	4	3	2
1	2	1	2	2	1	57	4	3	1	0	0	0	0	1	1	5	4	2	1	NA	1	2	2	2	2	2	1	2	2	1	1	0	1	3	2	3	5	3	2	3	1	2	2.66666666666667	2
1	2	1	2	2	1	59	4	3	1	0	0	0	0	1	1	5	4	2	4	2	0	2	2	2	2	2	1	2	2	1	1	0	1	1	1	1	3	3	3	3	1	1	1.88888888888889	2
1	3	1	3	2	1	52	4	3	1	0	0	0	0	1	1	8	5	1	4	1	1	2	2	2	1	2	1	2	1	1	0	0	1	1	1	1	2	2	1	2	1	1	1.33333333333333	2
1	3	1	3	1	0	62	5	4	1	0	0	0	0	1	1	5	4	2	4	2	0	2	1	2	1	1	1	1	1	1	0	0	0	1	1	1	3	1	1	3	1	1	1.44444444444444	2
1	2	1	2	1	0	27	1	2	1	0	0	0	0	1	1	7	5	1	5	1	1	2	2	2	2	2	1	1	2	1	1	0	0	1	1	1	3	1	1	1	1	1	1.22222222222222	1
1	2	1	2	2	1	27	1	2	1	0	0	0	0	1	1	5	4	2	5	2	0	2	2	2	1	2	1	1	1	1	0	0	0	3	3	4	4	3	2	3	3	4	3.22222222222222	2
1	2	1	2	2	1	53	4	3	1	0	0	0	0	1	1	7	5	1	4	2	0	2	2	2	2	2	1	2	2	1	1	0	1	5	3	4	5	5	4	5	2	4	4.11111111111111	2
1	3	1	3	2	1	28	1	2	1	0	0	0	0	1	1	8	5	1	5	2	0	2	2	2	1	2	1	2	1	1	0	0	1	3	1	2	3	3	3	3	1	1	2.22222222222222	1
1	3	1	3	2	1	77	6	4	1	0	0	0	0	1	1	4	3	3	3	2	0	1	1	2	1	2	1	2	1	1	0	0	1	2	1	2	3	3	1	2	1	1	1.77777777777778	2
1	2	1	2	2	1	76	6	4	1	0	0	0	0	1	1	6	4	2	3	2	0	2	2	2	2	2	2	2	4	0	1	1	1	2	2	1	3	2	3	4	1	3	2.33333333333333	2
1	3	1	3	1	0	68	5	4	1	0	0	0	0	1	1	5	4	2	3	2	0	2	2	2	2	2	1	2	2	1	1	0	1	NA	2	2	3	4	2	3	2	2	2.5	2
1	3	1	3	1	0	47	3	3	1	0	0	0	0	1	1	8	5	1	1	NA	1	2	2	2	2	2	2	2	4	0	1	1	1	4	1	2	4	3	2	3	1	1	2.33333333333333	2
1	3	1	3	2	1	56	4	3	1	0	0	0	0	1	1	4	3	3	1	NA	1	2	2	2	2	2	2	2	4	0	1	1	1	2	3	4	4	4	3	3	2	3	3.11111111111111	2
1	2	1	2	1	0	25	1	1	1	0	0	0	0	1	1	8	5	1	5	1	1	2	2	2	2	3	2	2	4	0	1	1	1	4	3	3	5	4	4	3	2	3	3.44444444444444	2
1	2	1	2	2	1	50	4	3	1	0	0	0	0	1	1	4	3	3	1	NA	1	2	2	2	2	2	2	2	4	0	1	1	1	5	3	3	5	5	3	5	1	1	3.44444444444444	2
1	3	1	3	1	0	32	2	2	1	0	0	0	0	1	1	8	5	1	1	NA	1	2	1	2	2	2	1	1	1	1	0	0	0	3	2	2	4	2	3	2	1	1	2.22222222222222	2
1	3	1	3	2	1	38	2	2	1	0	0	0	0	1	1	8	5	1	5	1	1	2	1	1	2	2	2	2	1	1	0	1	1	2	2	2	4	3	2	4	1	2	2.44444444444444	2
1	2	1	2	2	1	27	1	2	1	0	0	0	0	1	1	8	5	1	5	1	1	2	2	2	2	2	1	2	2	1	1	0	1	3	3	2	5	3	2	5	1	1	2.77777777777778	2
1	2	1	2	2	1	50	4	3	1	0	0	0	0	1	1	7	5	1	3	2	0	2	2	2	2	2	1	2	2	1	1	0	1	3	1	1	5	1	1	3	1	1	1.88888888888889	1
1	3	1	3	1	0	33	2	2	1	0	0	0	0	1	1	8	5	1	5	1	1	2	2	2	2	2	1	2	2	1	1	0	1	5	4	3	5	4	4	4	4	4	4.11111111111111	2
1	2	1	2	2	1	60	5	3	1	0	0	0	0	1	1	4	3	3	1	NA	1	2	2	2	2	2	2	2	4	0	1	1	1	3	2	2	4	3	4	4	2	2	2.88888888888889	2
1	2	1	2	2	1	19	1	1	1	0	0	0	0	1	1	8	5	1	5	2	0	2	2	2	2	2	2	1	3	1	1	1	0	4	4	4	4	4	4	4	4	4	4	2
1	3	1	3	2	1	64	5	4	1	0	0	0	0	1	1	5	4	2	5	NA	NA	2	1	2	2	2	1	2	1	1	0	0	1	4	2	2	4	3	3	3	2	2	2.77777777777778	2
1	2	1	2	2	1	61	5	4	1	0	0	0	0	1	1	4	3	3	1	NA	1	2	1	1	1	2	2	2	1	1	0	1	1	2	3	2	3	2	3	3	4	4	2.88888888888889	2
1	3	1	3	2	1	42	3	2	1	0	0	0	0	1	1	4	3	3	1	NA	1	2	2	2	2	2	2	2	4	0	1	1	1	3	2	2	3	3	2	2	2	2	2.33333333333333	2
1	3	1	3	2	1	25	1	1	1	0	0	0	0	1	1	7	5	1	5	1	1	1	NA	NA	NA	2	1	2	1	1	0	0	1	2	2	2	5	3	2	4	1	1	2.44444444444444	1
1	3	1	3	1	0	34	2	2	1	0	0	0	0	1	1	4	3	3	1	NA	1	2	2	2	2	2	2	2	4	0	1	1	1	2	2	2	5	3	2	3	2	2	2.55555555555556	2
1	3	1	3	1	0	36	2	2	1	0	0	0	0	1	1	7	5	1	1	NA	1	2	2	2	2	2	2	2	4	0	1	1	1	4	4	1	4	3	3	4	1	2	2.88888888888889	2
1	3	1	3	1	0	57	4	3	1	0	0	0	0	1	1	5	4	2	1	NA	1	2	2	2	2	2	2	2	4	0	1	1	1	2	2	2	2	4	4	3	3	3	2.77777777777778	2
1	3	1	3	2	1	25	1	1	1	0	0	0	0	1	1	8	5	1	5	1	1	2	2	2	2	2	2	1	3	1	1	1	0	3	3	2	4	3	5	4	2	3	3.22222222222222	1
1	3	1	3	1	0	25	1	1	1	0	0	0	0	1	1	5	4	2	5	2	0	2	2	2	2	2	2	NA	4	0	1	1	1	4	2	3	4	3	4	3	3	4	3.33333333333333	2
1	2	1	2	1	0	59	4	3	1	0	0	0	0	1	1	4	3	3	1	NA	1	2	2	2	2	2	1	1	2	1	1	0	0	1	1	1	5	3	3	3	1	2	2.22222222222222	2
1	2	1	2	2	1	49	3	3	1	0	0	0	0	1	1	5	4	2	1	NA	1	2	2	2	1	3	1	2	1	1	0	0	1	3	4	4	5	5	3	5	1	2	3.55555555555556	2
1	1	1	1	2	1	84	6	4	1	0	0	0	0	1	1	4	3	3	3	NA	NA	2	3	3	3	2	2	2	4	0	1	1	1	3	3	3	3	4	1	5	1	1	2.66666666666667	2
1	1	1	1	2	1	63	5	4	1	0	0	0	0	1	1	7	5	1	3	2	0	1	2	2	2	1	2	2	1	1	0	1	1	5	5	5	5	5	5	5	3	5	4.77777777777778	2
1	1	1	1	2	1	37	2	2	1	0	0	0	0	1	1	7	5	1	5	1	1	2	1	2	2	2	2	2	1	1	0	1	1	2	1	1	3	2	3	2	1	1	1.77777777777778	1
1	1	1	1	2	1	34	2	2	1	0	0	0	0	1	1	8	5	1	1	NA	1	2	1	2	1	2	2	2	1	1	0	1	1	2	1	1	3	1	2	2	2	2	1.77777777777778	1
1	1	1	1	1	0	25	1	1	1	0	0	0	0	1	1	5	4	2	5	2	0	2	1	1	1	2	2	2	1	1	0	1	1	1	1	1	1	1	1	1	1	1	1	2
1	1	1	1	1	0	35	2	2	1	0	0	0	0	1	1	8	5	1	4	2	0	1	1	1	2	1	2	2	1	1	0	1	1	3	2	2	3	2	2	3	1	1	2.11111111111111	2
1	1	1	1	1	0	18	1	1	1	0	0	0	0	1	1	1	1	3	5	2	0	1	1	1	2	1	2	2	1	1	0	1	1	1	1	1	3	1	1	1	1	1	1.22222222222222	1
1	1	1	1	2	1	43	3	2	1	0	0	0	0	1	1	5	4	2	5	2	0	1	1	2	1	1	1	2	1	1	0	0	1	1	1	1	1	1	1	1	1	1	1	1
1	1	1	1	2	1	47	3	3	1	0	0	0	0	1	1	4	3	3	4	1	1	2	1	2	1	2	1	2	1	1	0	0	1	3	2	1	5	3	2	2	1	2	2.33333333333333	2
1	1	1	1	2	1	52	4	3	1	0	0	0	0	1	1	5	4	2	4	2	0	2	2	2	1	2	2	2	1	1	0	1	1	1	1	1	1	1	1	1	1	1	1	2
1	1	1	1	2	1	45	3	2	1	0	0	0	0	1	1	5	4	2	5	1	1	2	2	2	2	2	2	2	4	0	1	1	1	1	1	1	3	2	2	3	1	1	1.66666666666667	1
1	1	1	1	1	0	51	4	3	1	0	0	0	0	1	1	4	3	3	5	2	0	2	2	1	2	2	1	2	1	1	0	0	1	2	1	2	3	3	3	4	1	1	2.22222222222222	1
1	1	1	1	1	0	67	5	4	1	0	0	0	0	1	1	4	3	3	1	NA	1	1	1	2	2	1	1	2	1	1	0	0	1	2	2	2	1	2	1	3	1	1	1.66666666666667	2
1	1	1	1	2	1	43	3	2	1	0	0	0	0	1	1	4	3	3	1	NA	1	1	1	1	1	1	1	2	1	1	0	0	1	3	1	2	4	2	2	3	2	2	2.33333333333333	2
1	1	1	1	2	1	42	3	2	1	0	0	0	0	1	1	5	4	2	5	1	1	1	1	2	2	2	2	2	1	1	0	1	1	4	2	1	5	2	3	3	1	1	2.44444444444444	2
1	1	1	1	1	0	48	3	3	1	0	0	0	0	1	1	5	4	2	5	2	0	1	1	2	1	2	1	2	1	1	0	0	1	1	1	1	2	1	1	2	1	1	1.22222222222222	2
1	1	1	1	2	1	20	1	1	1	0	0	0	0	1	1	8	5	1	5	2	0	2	1	2	1	2	1	2	1	1	0	0	1	1	1	1	1	1	1	2	1	1	1.11111111111111	1
1	1	1	1	2	1	85	6	4	1	0	0	0	0	1	1	7	5	1	5	2	0	2	2	2	2	2	1	2	2	1	1	0	1	3	1	1	2	2	1	2	1	1	1.55555555555556	1
1	1	1	1	2	1	33	2	2	1	0	0	0	0	1	1	5	4	2	5	2	0	2	1	2	1	2	1	2	1	1	0	0	1	3	2	3	4	3	4	3	2	2	2.88888888888889	2
1	1	1	1	1	0	69	5	4	1	0	0	0	0	1	1	4	3	3	1	NA	1	1	1	2	2	1	1	2	1	1	0	0	1	2	2	2	4	3	2	3	3	2	2.55555555555556	2
1	1	1	1	2	1	38	2	2	1	0	0	0	0	1	1	8	5	1	5	1	1	1	1	2	1	2	1	1	1	1	0	0	0	3	1	1	4	1	2	5	1	1	2.11111111111111	2
1	1	1	1	2	1	46	3	3	1	0	0	0	0	1	1	4	3	3	4	1	1	1	1	1	1	1	1	2	1	1	0	0	1	3	3	3	4	3	3	4	2	2	3	1
1	1	1	1	2	1	68	5	4	1	0	0	0	0	1	1	8	5	1	4	2	0	2	1	2	2	2	1	2	1	1	0	0	1	4	3	3	4	4	4	4	3	4	3.66666666666667	2
1	1	1	1	2	1	40	3	2	1	0	0	0	0	1	1	5	4	2	1	NA	1	2	2	2	2	2	2	2	4	0	1	1	1	4	3	2	5	2	2	4	1	3	2.88888888888889	2
1	1	1	1	1	0	52	4	3	1	0	0	0	0	1	1	5	4	2	5	2	0	2	2	2	1	1	1	1	1	1	0	0	0	3	3	4	4	4	3	3	3	3	3.33333333333333	2
1	1	1	1	2	1	52	4	3	1	0	0	0	0	1	1	5	4	2	1	NA	1	1	2	2	2	2	2	2	1	1	0	1	1	4	3	3	3	3	3	3	3	3	3.11111111111111	2
1	1	1	1	2	1	28	1	2	1	0	0	0	0	1	1	4	3	3	1	NA	1	1	1	2	1	2	1	2	1	1	0	0	1	4	3	3	5	3	5	4	1	2	3.33333333333333	1
1	1	1	1	1	0	41	3	2	1	0	0	0	0	1	1	4	3	3	5	2	0	1	1	1	1	2	2	2	1	1	0	1	1	3	2	2	4	3	2	4	2	2	2.66666666666667	2
1	1	1	1	1	0	41	3	2	1	0	0	0	0	1	1	8	5	1	5	1	1	2	2	2	2	2	1	2	2	1	1	0	1	5	3	5	5	3	5	4	3	5	4.22222222222222	2
1	1	1	1	2	1	34	2	2	1	0	0	0	0	1	1	5	4	2	1	NA	1	1	1	2	1	2	1	2	1	1	0	0	1	3	2	2	4	2	3	2	1	2	2.33333333333333	1
1	1	1	1	1	0	49	3	3	1	0	0	0	0	1	1	8	5	1	1	NA	1	2	2	2	2	2	2	2	4	0	1	1	1	2	2	2	2	3	3	3	3	3	2.55555555555556	2
1	1	1	1	2	1	66	5	4	1	0	0	0	0	1	1	7	5	1	1	NA	1	2	2	1	2	1	1	1	1	1	0	0	0	2	2	2	2	1	2	2	1	1	1.66666666666667	2
1	1	1	1	2	1	61	5	4	1	0	0	0	0	1	1	4	3	3	1	NA	1	1	1	2	1	1	1	2	1	1	0	0	1	3	1	1	4	3	3	3	1	1	2.22222222222222	2
1	1	1	1	2	1	48	3	3	1	0	0	0	0	1	1	5	4	2	1	NA	1	2	2	2	2	2	2	2	3	1	1	1	1	3	2	1	4	3	3	4	2	1	2.55555555555556	2
1	1	1	1	2	1	35	2	2	1	0	0	0	0	1	1	7	5	1	5	2	0	1	1	2	2	1	1	2	1	1	0	0	1	2	1	1	1	1	1	1	1	1	1.11111111111111	2
1	1	1	1	2	1	41	3	2	1	0	0	0	0	1	1	4	3	3	1	NA	1	1	1	2	1	3	1	2	1	1	0	0	1	4	3	3	4	3	4	4	1	2	3.11111111111111	2
1	1	1	1	2	1	30	2	2	1	0	0	0	0	1	1	5	4	2	5	1	1	2	1	1	2	2	2	2	1	1	0	1	1	3	2	2	3	2	2	2	1	2	2.11111111111111	2
1	1	1	1	2	1	33	2	2	1	0	0	0	0	1	1	5	4	2	1	NA	1	2	1	2	1	2	2	2	1	1	0	1	1	2	1	1	3	1	1	2	1	1	1.44444444444444	1
1	1	1	1	2	1	41	3	2	1	0	0	0	0	1	1	8	5	1	5	2	0	2	1	1	1	2	1	2	1	1	0	0	1	4	2	3	3	1	3	1	2	3	2.44444444444444	1
1	1	1	1	1	0	64	5	4	1	0	0	0	0	1	1	4	3	3	4	2	0	2	2	2	1	2	2	2	1	1	0	1	1	3	4	3	5	3	3	3	2	3	3.22222222222222	2
1	1	1	1	2	1	70	6	4	1	0	0	0	0	1	1	8	5	1	5	2	0	2	1	2	1	2	1	2	1	1	0	0	1	2	1	1	2	2	2	2	1	1	1.55555555555556	1
1	1	1	1	1	0	31	2	2	1	0	0	0	0	1	1	8	5	1	5	2	0	2	1	2	1	2	1	2	1	1	0	0	1	3	1	1	3	1	3	3	1	1	1.88888888888889	1
1	1	1	1	1	0	73	6	4	1	0	0	0	0	1	1	8	5	1	5	2	0	1	1	2	2	1	2	2	1	1	0	1	1	4	2	3	4	3	3	3	1	2	2.77777777777778	2
1	1	1	1	1	0	41	3	2	1	0	0	0	0	1	1	8	5	1	5	2	0	1	2	1	2	2	2	2	1	1	0	1	1	3	2	3	4	3	2	4	1	2	2.66666666666667	2
1	1	1	1	1	0	51	4	3	1	0	0	0	0	1	1	7	5	1	1	NA	1	2	2	2	2	2	2	2	4	0	1	1	1	3	2	2	4	2	2	3	2	2	2.44444444444444	2
1	1	1	1	2	1	63	5	4	1	0	0	0	0	1	1	8	5	1	1	NA	1	2	2	2	1	1	2	2	1	1	0	1	1	3	2	3	5	3	3	3	2	2	2.88888888888889	2
1	1	1	1	2	1	24	1	1	1	0	0	0	0	1	1	4	3	3	5	2	0	1	1	1	1	1	2	2	1	1	0	1	1	3	3	3	4	3	3	3	3	3	3.11111111111111	2
1	1	1	1	2	1	37	2	2	1	0	0	0	0	1	1	5	4	2	5	2	0	2	2	2	1	2	1	2	1	1	0	0	1	3	2	2	NA	4	4	5	1	2	2.875	2
1	1	1	1	1	0	50	4	3	1	0	0	0	0	1	1	7	5	1	5	1	1	1	1	2	1	2	1	2	1	1	0	0	1	3	3	3	3	3	3	3	1	3	2.77777777777778	2
1	1	1	1	2	1	28	1	2	1	0	0	0	0	1	1	8	5	1	5	2	0	2	1	2	1	2	1	2	1	1	0	0	1	3	2	2	4	2	2	3	1	1	2.22222222222222	2
1	1	1	1	2	1	41	3	2	1	0	0	0	0	1	1	5	4	2	4	2	0	2	1	1	1	2	1	2	1	1	0	0	1	3	4	3	4	4	2	5	1	3	3.22222222222222	2
1	1	1	1	2	1	47	3	3	1	0	0	0	0	1	1	4	3	3	4	2	0	1	1	2	2	2	2	2	1	1	0	1	1	5	4	4	5	5	4	5	3	4	4.33333333333333	2
1	1	1	1	1	0	34	2	2	1	0	0	0	0	1	1	8	5	1	1	NA	1	2	2	2	2	2	2	1	3	1	1	1	0	3	2	3	4	2	4	4	1	4	3	2
1	1	1	1	2	1	64	5	4	1	0	0	0	0	1	1	4	3	3	1	NA	1	1	1	2	1	1	1	2	1	1	0	0	1	1	2	2	3	2	2	2	1	1	1.77777777777778	2
1	1	1	1	1	0	30	2	2	1	0	0	0	0	1	1	7	5	1	5	2	0	2	2	2	1	2	2	2	1	1	0	1	1	2	2	2	3	3	3	3	2	2	2.44444444444444	2
1	1	1	1	1	0	43	3	2	1	0	0	0	0	1	1	5	4	2	1	NA	1	2	2	2	1	2	1	2	1	1	0	0	1	5	4	5	5	4	5	4	3	4	4.33333333333333	2
1	1	1	1	2	1	67	5	4	1	0	0	0	0	1	1	6	4	2	1	NA	1	1	1	1	1	2	2	2	1	1	0	1	1	2	2	2	3	3	2	3	2	2	2.33333333333333	2
1	1	1	1	1	0	33	2	2	1	0	0	0	0	1	1	8	5	1	5	2	0	2	1	2	2	2	2	2	1	1	0	1	1	3	1	1	3	1	1	2	1	1	1.55555555555556	2
1	1	1	1	1	0	59	4	3	1	0	0	0	0	1	1	4	3	3	5	2	0	2	2	1	1	2	2	2	1	1	0	1	1	3	4	2	4	3	1	5	1	1	2.66666666666667	2
1	1	1	1	1	0	48	3	3	1	0	0	0	0	1	1	5	4	2	5	2	0	2	1	2	2	2	2	2	1	1	0	1	1	1	2	2	3	4	2	2	1	1	2	2
1	1	1	1	2	1	30	2	2	1	0	0	0	0	1	1	8	5	1	5	2	0	2	2	2	1	2	1	2	1	1	0	0	1	2	2	2	3	3	3	4	1	2	2.44444444444444	2
1	1	1	1	2	1	47	3	3	1	0	0	0	0	1	1	5	4	2	1	NA	1	2	1	2	1	2	2	2	1	1	0	1	1	2	2	2	3	1	2	4	1	1	2	2
1	1	1	1	2	1	72	6	4	1	0	0	0	0	1	1	5	4	2	4	2	0	2	2	2	2	2	2	2	4	0	1	1	1	3	3	2	5	3	3	3	3	3	3.11111111111111	2
1	1	1	1	1	0	25	1	1	1	0	0	0	0	1	1	8	5	1	5	2	0	2	2	2	2	2	2	2	4	0	1	1	1	2	2	2	4	2	2	2	2	2	2.22222222222222	2
1	1	1	1	2	1	53	4	3	1	0	0	0	0	1	1	5	4	2	4	2	0	2	1	2	2	2	1	2	1	1	0	0	1	5	2	2	3	3	3	3	1	5	3	2
1	1	1	1	2	1	43	3	2	1	0	0	0	0	1	1	8	5	1	1	NA	1	1	1	2	1	2	1	1	1	1	0	0	0	3	1	1	3	1	1	3	1	1	1.66666666666667	2
1	1	1	1	2	1	76	6	4	1	0	0	0	0	1	1	4	3	3	3	2	0	2	2	1	1	2	2	2	1	1	0	1	1	3	1	1	4	3	3	4	1	1	2.33333333333333	2
1	1	1	1	2	1	58	4	3	1	0	0	0	0	1	1	4	3	3	1	NA	1	1	1	2	1	2	2	2	1	1	0	1	1	3	2	2	5	3	2	2	1	1	2.33333333333333	2
1	1	1	1	2	1	50	4	3	1	0	0	0	0	1	1	4	3	3	4	2	0	2	2	2	1	2	2	2	1	1	0	1	1	2	2	2	3	4	1	3	1	1	2.11111111111111	2
1	1	1	1	2	1	25	1	1	1	0	0	0	0	1	1	5	4	2	5	2	0	2	2	2	1	2	2	2	1	1	0	1	1	3	1	3	5	3	3	3	1	3	2.77777777777778	2
1	1	1	1	1	0	53	4	3	1	0	0	0	0	1	1	4	3	3	5	2	0	1	1	1	1	1	1	1	1	1	0	0	0	1	1	1	3	1	1	1	1	1	1.22222222222222	2
1	1	1	1	1	0	57	4	3	1	0	0	0	0	1	1	4	3	3	5	2	0	2	2	2	2	2	1	2	2	1	1	0	1	5	2	2	5	5	1	3	1	3	3	2
1	1	1	1	2	1	83	6	4	1	0	0	0	0	1	1	4	3	3	1	NA	1	2	2	2	2	2	1	2	2	1	1	0	1	5	5	1	5	4	4	5	1	4	3.77777777777778	2
1	1	1	1	2	1	45	3	2	1	0	0	0	0	1	1	4	3	3	1	NA	1	1	1	1	1	1	1	2	1	1	0	0	1	4	3	2	4	3	4	4	2	4	3.33333333333333	1
1	1	1	1	2	1	41	3	2	1	0	0	0	0	1	1	5	4	2	5	2	0	1	1	1	1	1	2	2	1	1	0	1	1	4	3	3	3	4	3	5	2	3	3.33333333333333	2
1	1	1	1	2	1	21	1	1	1	0	0	0	0	1	1	8	5	1	5	2	0	1	1	1	1	2	2	2	1	1	0	1	1	2	2	2	3	3	2	3	1	3	2.33333333333333	2
1	1	1	1	1	0	25	1	1	1	0	0	0	0	1	1	8	5	1	5	1	1	2	2	2	2	2	2	2	4	0	1	1	1	4	2	2	3	2	1	2	1	2	2.11111111111111	2
1	1	1	1	2	1	50	4	3	1	0	0	0	0	1	1	5	4	2	5	2	0	1	1	2	1	1	1	2	1	1	0	0	1	3	2	2	5	3	5	3	2	3	3.11111111111111	1
1	1	1	1	2	1	58	4	3	1	0	0	0	0	1	1	5	4	2	4	2	0	2	1	2	1	2	2	2	1	1	0	1	1	5	5	5	5	5	5	5	3	5	4.77777777777778	2
1	1	1	1	1	0	54	4	3	1	0	0	0	0	1	1	4	3	3	5	1	1	1	1	1	1	1	1	2	1	1	0	0	1	3	1	3	4	3	3	3	1	3	2.66666666666667	2
1	1	1	1	1	0	55	4	3	1	0	0	0	0	1	1	8	5	1	4	1	1	2	1	1	2	2	1	2	1	1	0	0	1	1	1	1	2	2	1	1	1	1	1.22222222222222	2
1	1	1	1	1	0	43	3	2	1	0	0	0	0	1	1	4	3	3	4	2	0	2	2	2	2	2	2	2	4	0	1	1	1	3	3	3	3	3	3	3	1	2	2.66666666666667	2
1	1	1	1	2	1	73	6	4	1	0	0	0	0	1	1	4	3	3	3	2	0	1	1	2	1	2	1	2	1	1	0	0	1	3	3	3	4	3	2	3	1	1	2.55555555555556	2
1	1	1	1	1	0	39	2	2	1	0	0	0	0	1	1	8	5	1	1	NA	1	1	1	1	1	1	2	2	1	1	0	1	1	1	1	1	4	1	1	1	1	1	1.33333333333333	2
2	NA	0	0	2	1	71	6	4	1	0	0	0	0	1	1	4	3	3	1	NA	1	2	2	2	2	2	2	2	4	0	1	1	1	3	2	2	4	3	3	3	1	3	2.66666666666667	1
2	NA	0	0	2	1	84	6	4	1	0	0	0	0	1	1	4	3	3	2	2	0	2	2	2	2	2	2	2	4	0	1	1	1	3	1	1	3	5	3	3	1	1	2.33333333333333	2
2	NA	0	0	2	1	76	6	4	1	0	0	0	0	1	1	5	4	2	3	2	0	2	2	2	2	2	2	2	3	1	1	1	1	4	2	3	5	4	3	4	2	2	3.22222222222222	2
3	NA	0	0	1	0	62	5	4	1	0	0	0	0	1	1	4	3	3	5	1	1	3	3	3	3	2	2	2	4	0	1	1	1	4	4	4	5	5	4	4	3	4	4.11111111111111	2
3	NA	0	0	2	1	21	1	1	1	0	0	0	0	1	1	5	4	2	5	2	0	3	3	3	3	3	1	2	2	1	1	0	1	4	1	2	5	5	5	NA	2	3	3.375	1
3	NA	0	0	2	1	24	1	1	1	0	0	0	0	1	1	5	4	2	5	1	1	2	2	2	2	2	2	2	4	0	1	1	1	3	2	2	4	3	3	4	2	2	2.77777777777778	2
2	NA	0	0	2	1	80	6	4	1	0	0	0	0	1	1	4	3	3	3	2	0	2	2	2	2	2	2	2	4	0	1	1	1	3	3	3	5	5	5	5	3	5	4.11111111111111	2
2	NA	0	0	2	1	29	1	2	1	0	0	0	0	1	1	7	5	1	5	1	1	2	2	2	2	2	2	2	4	0	1	1	1	2	2	3	3	3	3	4	2	2	2.66666666666667	2
2	NA	0	0	1	0	19	1	1	1	0	0	0	0	1	1	5	4	2	5	2	0	2	2	2	2	2	1	2	2	1	1	0	1	3	3	3	4	3	3	3	2	3	3	2
2	NA	0	0	2	1	55	4	3	1	0	0	0	0	1	1	8	5	1	5	2	0	2	2	2	2	2	2	2	4	0	1	1	1	2	2	2	3	2	2	3	1	3	2.22222222222222	2
2	NA	0	0	2	1	21	1	1	1	0	0	0	0	1	1	8	5	1	5	2	0	2	2	2	2	2	2	2	4	0	1	1	1	2	2	2	4	2	2	2	1	1	2	2
2	NA	0	0	2	1	21	1	1	1	0	0	0	0	1	1	7	5	1	5	2	0	2	2	2	2	2	2	2	4	0	1	1	1	3	2	2	3	3	3	3	2	2	2.55555555555556	2
3	NA	0	0	2	1	18	1	1	1	0	0	0	0	1	1	1	1	3	5	2	0	2	2	2	2	2	2	2	4	0	1	1	1	2	3	2	3	3	3	3	2	2	2.55555555555556	2
3	NA	0	0	1	0	64	5	4	1	0	0	0	0	1	1	6	4	2	1	NA	1	2	2	2	2	2	2	2	4	0	1	1	1	2	2	2	3	3	4	4	1	2	2.55555555555556	2
2	NA	0	0	2	1	18	1	1	1	0	0	0	0	1	1	1	1	3	5	2	0	2	2	2	2	2	2	2	4	0	1	1	1	2	2	2	3	2	3	3	2	2	2.33333333333333	2
3	NA	0	0	1	0	29	1	2	1	0	0	0	0	1	1	6	4	2	5	2	0	2	2	2	2	2	2	2	4	0	1	1	1	2	1	2	3	2	2	3	1	2	2	2
3	NA	0	0	1	0	24	1	1	1	0	0	0	0	1	1	5	4	2	5	1	1	2	2	2	2	2	2	2	4	0	1	1	1	2	2	2	3	3	3	3	1	3	2.44444444444444	2
3	NA	0	0	2	1	28	1	2	1	0	0	0	0	1	1	8	5	1	5	1	1	2	2	2	2	2	2	2	4	0	1	1	1	3	3	3	4	3	4	4	3	3	3.33333333333333	2
2	NA	0	0	2	1	21	1	1	1	0	0	0	0	1	1	1	1	3	5	2	0	2	2	2	2	2	2	2	4	0	1	1	1	2	2	2	3	2	2	3	1	2	2.11111111111111	2
2	NA	0	0	1	0	19	1	1	1	0	0	0	0	1	1	8	5	1	5	2	0	2	2	2	2	2	2	2	4	0	1	1	1	1	2	2	4	4	4	4	2	3	2.88888888888889	2
3	NA	0	0	1	0	41	3	2	1	0	0	0	0	1	1	8	5	1	1	NA	1	2	2	2	2	2	2	2	3	1	1	1	1	1	1	1	2	2	2	3	1	2	1.66666666666667	2
3	NA	0	0	1	0	42	3	2	1	0	0	0	0	1	1	8	5	1	4	2	0	2	2	2	2	2	2	2	4	0	1	1	1	2	2	3	4	4	4	4	2	2	3	2
2	NA	0	0	1	0	78	6	4	1	0	0	0	0	1	1	4	3	3	3	2	0	2	2	2	2	2	2	2	4	0	1	1	1	1	1	1	1	3	1	3	1	1	1.44444444444444	2
2	NA	0	0	2	1	25	1	1	1	0	0	0	0	1	1	8	5	1	5	1	1	2	2	2	2	2	2	2	4	0	1	1	1	1	1	1	1	1	1	2	1	1	1.11111111111111	2
2	NA	0	0	1	0	81	6	4	1	0	0	0	0	1	1	4	3	3	3	2	0	2	2	2	2	2	2	2	4	0	1	1	1	2	2	1	3	3	3	3	1	1	2.11111111111111	2
2	NA	0	0	1	0	40	3	2	1	0	0	0	0	1	1	5	4	2	1	NA	1	2	2	2	2	2	2	2	4	0	1	1	1	1	2	1	3	1	1	1	1	1	1.33333333333333	1
3	NA	0	0	1	0	21	1	1	1	0	0	0	0	1	1	8	5	1	5	2	0	2	2	2	2	2	2	2	4	0	1	1	1	3	3	3	4	4	5	5	4	4	3.88888888888889	2
2	NA	0	0	1	0	67	5	4	1	0	0	0	0	1	1	4	3	3	1	NA	1	2	2	2	2	2	2	2	4	0	1	1	1	3	2	2	3	4	3	3	2	2	2.66666666666667	2
2	NA	0	0	1	0	70	6	4	1	0	0	0	0	1	1	4	3	3	3	2	0	2	2	2	2	2	2	2	4	0	1	1	1	1	1	1	2	2	2	2	1	3	1.66666666666667	2
2	NA	0	0	1	0	28	1	2	1	0	0	0	0	1	1	6	4	2	5	1	1	2	2	2	2	3	2	2	4	0	1	1	1	1	1	1	3	1	3	3	1	3	1.88888888888889	2
2	NA	0	0	2	1	68	5	4	1	0	0	0	0	1	1	6	4	2	1	NA	1	2	2	2	2	2	2	2	4	0	1	1	1	3	3	3	5	5	5	5	2	2	3.66666666666667	2
2	NA	0	0	1	0	24	1	1	1	0	0	0	0	1	1	4	3	3	5	2	0	2	2	2	2	2	2	2	4	0	1	1	1	5	1	1	3	1	1	1	1	1	1.66666666666667	2
2	NA	0	0	1	0	38	2	2	1	0	0	0	0	1	1	8	5	1	1	NA	1	2	2	2	2	2	2	2	4	0	1	1	1	4	1	1	1	3	1	3	1	1	1.77777777777778	2
2	NA	0	0	1	0	79	6	4	1	0	0	0	0	1	1	6	4	2	3	1	1	2	2	2	2	2	2	2	4	0	1	1	1	5	5	5	5	3	5	5	3	3	4.33333333333333	2
2	NA	0	0	2	1	27	1	2	1	0	0	0	0	1	1	4	3	3	1	NA	1	2	2	2	2	2	2	2	4	0	1	1	1	3	2	1	4	1	2	3	1	1	2	2
2	NA	0	0	1	0	50	4	3	1	0	0	0	0	1	1	5	4	2	1	NA	1	2	2	2	2	2	2	2	4	0	1	1	1	1	1	1	1	1	1	2	1	1	1.11111111111111	2
2	NA	0	0	1	0	65	5	4	1	0	0	0	0	1	1	8	5	1	1	NA	1	2	2	2	2	2	1	2	2	1	1	0	1	3	3	3	5	3	3	4	2	3	3.22222222222222	2
2	NA	0	0	2	1	40	3	2	1	0	0	0	0	1	1	5	4	2	1	NA	1	2	2	2	2	2	1	2	2	1	1	0	1	5	3	3	5	5	5	5	2	4	4.11111111111111	2
2	NA	0	0	2	1	60	5	3	1	0	0	0	0	1	1	8	5	1	3	2	0	2	2	2	2	2	2	2	4	0	1	1	1	1	1	1	1	1	1	1	1	1	1	1
2	NA	0	0	2	1	43	3	2	1	0	0	0	0	1	1	8	5	1	1	NA	1	2	2	2	2	2	2	2	4	0	1	1	1	2	2	2	3	3	2	3	1	2	2.22222222222222	1
2	NA	0	0	2	1	75	6	4	1	0	0	0	0	1	1	4	3	3	1	NA	1	2	2	2	2	2	2	NA	4	0	1	1	1	5	1	3	5	5	5	5	5	3	4.11111111111111	2
2	NA	0	0	2	1	68	5	4	1	0	0	0	0	1	1	5	4	2	2	2	0	2	2	2	2	2	2	2	4	0	1	1	1	4	2	2	4	3	4	4	2	2	3	1
2	NA	0	0	2	1	68	5	4	1	0	0	0	0	1	1	6	4	2	4	2	0	2	2	2	2	2	2	2	4	0	1	1	1	5	4	4	4	3	5	5	4	4	4.22222222222222	2
2	NA	0	0	2	1	41	3	2	1	0	0	0	0	1	1	4	3	3	2	2	0	2	1	2	2	2	1	2	1	1	0	0	1	5	1	1	3	1	3	5	1	1	2.33333333333333	2
3	NA	0	0	2	1	30	2	2	1	0	0	0	0	1	1	4	3	3	5	1	1	1	2	2	2	2	2	2	1	1	0	1	1	2	3	3	2	3	3	3	3	3	2.77777777777778	2
2	NA	0	0	2	1	62	5	4	1	0	0	0	0	1	1	8	5	1	4	2	0	2	2	2	2	2	2	2	4	0	1	1	1	3	3	3	4	3	3	4	2	3	3.11111111111111	2
2	NA	0	0	1	0	71	6	4	1	0	0	0	0	1	1	5	4	2	1	NA	1	2	2	2	2	2	2	2	4	0	1	1	1	4	4	3	5	4	3	5	1	3	3.55555555555556	1
2	NA	0	0	2	1	18	1	1	1	0	0	0	0	1	1	1	1	3	5	2	0	2	2	2	2	2	2	2	4	0	1	1	1	4	3	3	5	4	5	5	2	4	3.88888888888889	2
2	NA	0	0	2	1	61	5	4	1	0	0	0	0	1	1	4	3	3	3	2	0	2	2	2	2	2	2	2	4	0	1	1	1	3	3	3	3	3	2	2	3	3	2.77777777777778	2
3	NA	0	0	2	1	58	4	3	1	0	0	0	0	1	1	5	4	2	4	2	0	1	1	1	1	2	1	2	1	1	0	0	1	2	2	2	4	2	2	3	1	2	2.22222222222222	1
2	NA	0	0	1	0	65	5	4	1	0	0	0	0	1	1	6	4	2	1	NA	1	2	2	2	2	2	2	2	4	0	1	1	1	3	3	3	4	4	4	4	1	1	3	2
3	NA	0	0	1	0	23	1	1	1	0	0	0	0	1	1	4	3	3	5	2	0	2	2	2	2	2	2	2	4	0	1	1	1	4	2	3	5	4	5	5	2	3	3.66666666666667	2
2	NA	0	0	2	1	70	6	4	1	0	0	0	0	1	1	4	3	3	4	2	0	1	2	1	1	2	2	2	1	1	0	1	1	3	3	3	5	4	3	4	1	2	3.11111111111111	2
2	NA	0	0	2	1	54	4	3	1	0	0	0	0	1	1	4	3	3	1	NA	1	2	2	2	2	2	1	2	2	1	1	0	1	2	2	1	3	3	2	2	1	2	2	2
3	NA	0	0	1	0	63	5	4	1	0	0	0	0	1	1	8	5	1	4	1	1	2	2	2	2	2	2	2	4	0	1	1	1	4	3	3	5	5	5	4	3	4	4	2
2	NA	0	0	2	1	75	6	4	1	0	0	0	0	1	1	4	3	3	3	2	0	2	2	2	2	2	2	2	4	0	1	1	1	4	3	3	4	4	4	4	3	4	3.66666666666667	2
3	NA	0	0	2	1	60	5	3	1	0	0	0	0	1	1	8	5	1	5	1	1	2	2	2	2	2	1	1	2	1	1	0	0	4	3	1	5	3	1	3	1	1	2.44444444444444	2
2	NA	0	0	1	0	60	5	3	1	0	0	0	0	1	1	8	5	1	1	NA	1	2	2	2	2	2	2	2	4	0	1	1	1	3	3	3	5	3	3	5	3	3	3.44444444444444	2
2	NA	0	0	1	0	45	3	2	1	0	0	0	0	1	1	4	3	3	1	NA	1	2	2	2	2	2	1	2	2	1	1	0	1	2	2	2	5	2	2	2	1	1	2.11111111111111	1
2	NA	0	0	2	1	84	6	4	1	0	0	0	0	1	1	5	4	2	3	2	0	2	2	2	2	2	2	2	4	0	1	1	1	5	5	5	5	5	5	5	4	5	4.88888888888889	2
2	NA	0	0	1	0	22	1	1	1	0	0	0	0	1	1	5	4	2	1	NA	1	2	2	2	2	2	2	2	4	0	1	1	1	5	2	3	5	3	3	5	3	5	3.77777777777778	1
2	NA	0	0	1	0	75	6	4	1	0	0	0	0	1	1	4	3	3	3	2	0	2	2	2	2	2	2	2	4	0	1	1	1	3	3	2	3	3	2	3	3	3	2.77777777777778	2
2	NA	0	0	2	1	50	4	3	1	0	0	0	0	1	1	5	4	2	5	1	1	3	3	3	3	3	NA	NA	3	1	1	1	1	4	1	1	5	4	3	4	1	1	2.66666666666667	2
2	NA	0	0	2	1	83	6	4	1	0	0	0	0	1	1	4	3	3	3	NA	NA	2	2	2	2	2	2	2	4	0	1	1	1	3	3	3	3	3	2	5	1	1	2.66666666666667	2
2	NA	0	0	1	0	69	5	4	1	0	0	0	0	1	1	8	5	1	1	NA	1	2	2	2	2	2	2	2	3	1	1	1	1	4	1	1	4	2	2	3	2	3	2.44444444444444	2
2	NA	0	0	1	0	22	1	1	1	0	0	0	0	1	1	8	5	1	5	2	0	2	2	2	2	2	2	2	4	0	1	1	1	3	3	4	5	2	3	4	1	2	3	2
3	NA	0	0	1	0	44	3	2	1	0	0	0	0	1	1	8	5	1	5	2	0	1	2	2	1	2	2	2	1	1	0	1	1	3	3	3	5	4	3	3	1	3	3.11111111111111	2
2	NA	0	0	2	1	29	1	2	1	0	0	0	0	1	1	4	3	3	5	2	0	2	2	2	2	2	2	2	4	0	1	1	1	4	4	3	5	5	3	4	1	3	3.55555555555556	2
3	NA	0	0	2	1	41	3	2	1	0	0	0	0	1	1	5	4	2	1	NA	1	2	1	2	1	2	2	1	1	1	0	1	0	3	1	1	5	3	2	2	2	1	2.22222222222222	2
2	NA	0	0	1	0	78	6	4	1	0	0	0	0	1	1	4	3	3	1	NA	1	2	2	2	2	2	2	2	4	0	1	1	1	4	4	4	5	5	5	5	5	5	4.66666666666667	1
2	NA	0	0	2	1	59	4	3	1	0	0	0	0	1	1	5	4	2	1	NA	1	2	2	2	2	2	2	2	4	0	1	1	1	5	3	2	4	3	5	4	1	1	3.11111111111111	2
2	NA	0	0	2	1	60	5	3	1	0	0	0	0	1	1	6	4	2	1	NA	1	2	2	2	2	2	1	2	2	1	1	0	1	5	4	4	5	5	5	4	4	4	4.44444444444444	2
2	NA	0	0	2	1	50	4	3	1	0	0	0	0	1	1	5	4	2	1	NA	1	2	2	2	2	2	1	2	2	1	1	0	1	4	4	4	5	5	5	5	5	5	4.66666666666667	2
2	NA	0	0	1	0	65	5	4	1	0	0	0	0	1	1	4	3	3	5	2	0	2	2	2	2	2	2	2	4	0	1	1	1	4	4	3	5	5	5	5	4	5	4.44444444444444	2
2	NA	0	0	2	1	63	5	4	1	0	0	0	0	1	1	8	5	1	1	NA	1	2	2	2	2	2	2	2	4	0	1	1	1	3	3	3	4	3	3	3	2	2	2.88888888888889	2
2	NA	0	0	2	1	78	6	4	1	0	0	0	0	1	1	4	3	3	1	NA	1	3	3	3	3	3	2	2	4	0	1	1	1	4	3	4	5	5	5	5	3	3	4.11111111111111	1
2	NA	0	0	2	1	66	5	4	1	0	0	0	0	1	1	4	3	3	4	2	0	2	2	2	2	2	NA	2	3	1	1	1	1	5	3	2	5	3	3	3	3	3	3.33333333333333	2
2	NA	0	0	2	1	37	2	2	1	0	0	0	0	1	1	5	4	2	1	NA	1	2	2	2	1	2	2	2	1	1	0	1	1	4	1	1	5	1	1	2	1	2	2	2
2	NA	0	0	1	0	61	5	4	1	0	0	0	0	1	1	5	4	2	3	2	0	2	2	2	2	2	1	2	2	1	1	0	1	4	4	4	5	5	5	5	3	4	4.33333333333333	2
2	NA	0	0	2	1	81	6	4	1	0	0	0	0	1	1	4	3	3	3	2	0	1	1	2	1	2	1	2	1	1	0	0	1	4	3	3	4	5	5	5	2	4	3.88888888888889	2
2	NA	0	0	1	0	45	3	2	1	0	0	0	0	1	1	5	4	2	1	NA	1	2	2	2	2	2	2	2	3	1	1	1	1	4	3	2	5	3	3	3	3	5	3.44444444444444	2
2	NA	0	0	1	0	76	6	4	1	0	0	0	0	1	1	5	4	2	5	NA	NA	2	2	2	2	2	2	2	4	0	1	1	1	3	3	4	5	4	4	4	3	3	3.66666666666667	2
2	NA	0	0	1	0	61	5	4	1	0	0	0	0	1	1	4	3	3	1	NA	1	2	2	2	2	2	2	2	4	0	1	1	1	5	3	3	5	4	3	3	4	5	3.88888888888889	2
2	NA	0	0	2	1	62	5	4	1	0	0	0	0	1	1	4	3	3	1	NA	1	2	2	2	2	2	2	2	3	1	1	1	1	5	5	5	5	5	5	5	5	5	5	2
2	NA	0	0	2	1	26	1	2	1	0	0	0	0	1	1	8	5	1	1	NA	1	2	2	2	2	2	1	2	2	1	1	0	1	4	4	4	4	5	4	5	5	5	4.44444444444444	2
2	NA	0	0	1	0	47	3	3	1	0	0	0	0	1	1	5	4	2	1	NA	1	2	2	2	2	2	2	2	4	0	1	1	1	5	5	5	5	5	5	5	5	5	5	2
NA	NA	NA	NA	1	0	50	4	3	1	0	0	0	0	1	1	3	2	3	1	NA	1	2	2	2	2	3	2	2	4	0	1	1	1	3	3	3	3	3	3	3	3	3	3	2
3	NA	0	0	1	0	51	4	3	1	0	0	0	0	1	1	3	2	3	1	NA	1	2	2	2	2	3	2	2	4	0	1	1	1	3	3	3	3	3	3	3	3	3	3	2
3	NA	0	0	1	0	20	1	1	1	0	0	0	0	1	1	5	4	2	5	2	0	2	2	2	2	2	2	2	4	0	1	1	1	2	3	2	4	3	4	4	2	2	2.88888888888889	2
3	NA	0	0	1	0	26	1	2	1	0	0	0	0	1	1	8	5	1	5	2	0	2	2	2	2	2	2	2	4	0	1	1	1	2	1	2	2	2	2	3	1	1	1.77777777777778	2
2	NA	0	0	1	0	66	5	4	1	0	0	0	0	1	1	5	4	2	1	NA	1	2	2	2	2	2	2	2	4	0	1	1	1	2	2	2	3	2	2	3	1	1	2	2
2	NA	0	0	2	1	55	4	3	1	0	0	0	0	1	1	6	4	2	1	NA	1	2	2	2	2	2	1	2	2	1	1	0	1	1	1	1	3	2	2	3	1	1	1.66666666666667	2
3	NA	0	0	1	0	79	6	4	1	0	0	0	0	1	1	4	3	3	3	2	0	2	2	2	2	2	2	2	4	0	1	1	1	3	2	2	3	3	3	3	2	2	2.55555555555556	2
2	NA	0	0	1	0	78	6	4	1	0	0	0	0	1	1	5	4	2	1	NA	1	2	2	2	2	2	2	2	4	0	1	1	1	3	1	1	1	3	2	3	1	1	1.77777777777778	2
3	NA	0	0	1	0	26	1	2	1	0	0	0	0	1	1	8	5	1	5	2	0	2	2	2	2	2	2	2	4	0	1	1	1	2	2	2	3	2	2	4	1	3	2.33333333333333	2
2	NA	0	0	2	1	26	1	2	1	0	0	0	0	1	1	4	3	3	1	NA	1	2	2	2	1	2	2	2	1	1	0	1	1	1	1	1	1	1	1	1	1	1	1	2
2	NA	0	0	2	1	33	2	2	1	0	0	0	0	1	1	5	4	2	1	NA	1	2	2	2	2	2	1	2	2	1	1	0	1	2	2	1	4	3	1	5	1	1	2.22222222222222	2
2	NA	0	0	1	0	47	3	3	1	0	0	0	0	1	1	7	5	1	4	2	0	2	2	2	2	2	2	2	4	0	1	1	1	2	1	1	2	2	2	2	1	1	1.55555555555556	2
2	NA	0	0	1	0	59	4	3	1	0	0	0	0	1	1	5	4	2	1	NA	1	2	2	2	2	2	2	2	4	0	1	1	1	5	1	1	3	5	1	3	1	1	2.33333333333333	2
2	NA	0	0	1	0	22	1	1	1	0	0	0	0	1	1	8	5	1	5	2	0	2	2	2	2	2	2	2	4	0	1	1	1	1	1	1	2	2	3	3	1	2	1.77777777777778	2
2	NA	0	0	1	0	18	1	1	1	0	0	0	0	1	1	1	1	3	5	2	0	2	2	2	2	2	2	2	4	0	1	1	1	2	2	2	3	2	2	3	1	2	2.11111111111111	2
2	NA	0	0	2	1	22	1	1	1	0	0	0	0	1	1	8	5	1	5	1	1	2	2	2	2	2	2	2	4	0	1	1	1	4	5	5	4	2	3	3	3	3	3.55555555555556	2
3	NA	0	0	2	1	39	2	2	1	0	0	0	0	1	1	8	5	1	4	2	0	2	2	2	2	2	2	2	4	0	1	1	1	4	3	3	5	4	4	4	4	3	3.77777777777778	2
2	NA	0	0	1	0	31	2	2	1	0	0	0	0	1	1	6	4	2	2	1	1	2	2	2	2	2	2	2	4	0	1	1	1	3	2	3	4	4	3	3	2	2	2.88888888888889	2
2	NA	0	0	1	0	18	1	1	1	0	0	0	0	1	1	8	5	1	5	2	0	2	2	2	2	2	2	2	4	0	1	1	1	4	3	3	5	5	5	5	1	3	3.77777777777778	2
2	NA	0	0	1	0	20	1	1	1	0	0	0	0	1	1	8	5	1	5	2	0	2	2	2	1	2	1	2	1	1	0	0	1	3	3	4	4	4	5	5	2	4	3.77777777777778	2
2	NA	0	0	1	0	48	3	3	1	0	0	0	0	1	1	6	4	2	1	NA	1	2	2	2	2	2	2	2	4	0	1	1	1	3	2	3	3	2	2	3	1	1	2.22222222222222	2
2	NA	0	0	2	1	40	3	2	1	0	0	0	0	1	1	5	4	2	3	1	1	2	2	2	1	2	2	2	1	1	0	1	1	3	3	3	5	3	3	3	3	3	3.22222222222222	2
2	NA	0	0	1	0	70	6	4	1	0	0	0	0	1	1	3	2	3	5	2	0	2	2	2	2	2	1	2	2	1	1	0	1	1	3	1	2	2	2	2	1	1	1.66666666666667	2
2	NA	0	0	1	0	50	4	3	1	0	0	0	0	1	1	4	3	3	4	2	0	2	2	2	2	2	2	2	4	0	1	1	1	2	1	2	3	3	2	2	1	1	1.88888888888889	2
2	NA	0	0	1	0	21	1	1	1	0	0	0	0	1	1	7	5	1	5	1	1	2	2	2	2	2	2	2	4	0	1	1	1	2	2	2	3	3	3	3	2	3	2.55555555555556	2
1	NA	1	NA	1	0	53	4	3	1	0	0	0	0	1	1	8	5	1	1	NA	1	1	1	1	1	1	2	2	1	1	0	1	1	3	2	3	5	3	3	5	3	4	3.44444444444444	1
2	NA	0	0	2	1	74	6	4	1	0	0	0	0	1	1	4	3	3	3	2	0	2	2	2	2	2	2	2	4	0	1	1	1	2	1	2	3	2	2	2	1	2	1.88888888888889	2
2	NA	0	0	1	0	19	1	1	1	0	0	0	0	1	1	7	5	1	5	2	0	2	2	2	2	2	2	NA	4	0	1	1	1	5	5	3	5	5	5	5	5	5	4.77777777777778	2
2	NA	0	0	1	0	56	4	3	1	0	0	0	0	1	1	4	3	3	5	2	0	2	2	2	2	2	2	2	4	0	1	1	1	4	4	2	4	4	4	4	3	4	3.66666666666667	2
2	NA	0	0	1	0	88	6	4	1	0	0	0	0	1	1	5	4	2	3	2	0	2	2	2	3	2	2	2	4	0	1	1	1	3	4	3	5	5	2	5	1	1	3.22222222222222	2
2	NA	0	0	2	1	55	4	3	1	0	0	0	0	1	1	5	4	2	4	2	0	2	2	2	2	2	2	2	4	0	1	1	1	3	3	3	3	3	3	3	3	3	3	2
2	NA	0	0	2	1	19	1	1	1	0	0	0	0	1	1	7	5	1	5	1	1	2	2	2	2	2	2	2	4	0	1	1	1	4	4	4	5	5	5	5	2	5	4.33333333333333	2
2	NA	0	0	1	0	69	5	4	1	0	0	0	0	1	1	5	4	2	1	NA	1	2	2	2	2	2	1	2	2	1	1	0	1	5	4	4	5	5	5	5	4	5	4.66666666666667	2
2	NA	0	0	1	0	46	3	3	1	0	0	0	0	1	1	6	4	2	4	1	1	2	2	2	2	2	2	2	4	0	1	1	1	NA	NA	NA	NA	NA	NA	NA	NA	NA	NA	2
2	NA	0	0	2	1	54	4	3	1	0	0	0	0	1	1	4	3	3	1	NA	1	2	2	2	2	2	2	2	4	0	1	1	1	NA	NA	NA	NA	NA	NA	NA	NA	NA	NA	2
3	NA	0	0	1	0	20	1	1	1	0	0	0	0	1	1	8	5	1	5	2	0	2	2	2	1	2	1	2	1	1	0	0	1	1	1	2	3	3	3	2	1	2	2	2
3	NA	0	0	1	0	71	6	4	1	0	0	0	0	1	1	8	5	1	4	2	0	2	2	2	2	2	1	2	2	1	1	0	1	3	2	3	4	3	3	4	2	3	3	2
2	NA	0	0	1	0	49	3	3	1	0	0	0	0	1	1	6	4	2	5	2	0	2	2	2	2	2	2	2	4	0	1	1	1	3	2	3	4	3	3	4	2	2	2.88888888888889	2
3	NA	0	0	1	0	34	2	2	1	0	0	0	0	1	1	5	4	2	5	1	1	2	2	2	2	2	2	2	4	0	1	1	1	2	3	2	4	2	2	2	1	3	2.33333333333333	2
2	NA	0	0	1	0	25	1	1	1	0	0	0	0	1	1	5	4	2	5	2	0	2	2	2	2	2	2	2	4	0	1	1	1	5	1	1	2	3	5	5	1	3	2.88888888888889	2
3	NA	0	0	2	1	80	6	4	1	0	0	0	0	1	1	5	4	2	3	2	0	2	2	2	2	2	1	2	2	1	1	0	1	1	1	1	1	1	1	1	1	1	1	2
2	NA	0	0	1	0	65	5	4	1	0	0	0	0	1	1	6	4	2	3	2	0	2	2	2	2	2	2	2	4	0	1	1	1	2	1	1	1	2	1	3	1	1	1.44444444444444	2
2	NA	0	0	2	1	60	5	3	1	0	0	0	0	1	1	6	4	2	4	2	0	2	2	2	2	2	1	2	2	1	1	0	1	2	1	1	1	3	1	3	1	1	1.55555555555556	2
2	NA	0	0	2	1	77	6	4	1	0	0	0	0	1	1	4	3	3	3	2	0	2	2	2	2	2	2	2	4	0	1	1	1	2	1	1	1	2	1	3	1	1	1.44444444444444	2
2	NA	0	0	2	1	70	6	4	1	0	0	0	0	1	1	6	4	2	1	NA	1	2	2	2	2	2	1	2	2	1	1	0	1	1	1	1	1	1	1	1	1	1	1	2
2	NA	0	0	2	1	70	6	4	1	0	0	0	0	1	1	8	5	1	1	NA	1	2	2	2	2	2	1	2	2	1	1	0	1	1	1	1	1	1	1	1	1	1	1	2
2	NA	0	0	1	0	68	5	4	1	0	0	0	0	1	1	6	4	2	1	NA	1	2	2	2	2	2	2	2	4	0	1	1	1	3	1	1	3	4	3	5	1	1	2.44444444444444	2
2	NA	0	0	1	0	53	4	3	1	0	0	0	0	1	1	5	4	2	4	1	1	2	2	2	2	2	1	2	2	1	1	0	1	2	1	2	2	2	1	3	1	2	1.77777777777778	2
3	NA	0	0	2	1	19	1	1	1	0	0	0	0	1	1	1	1	3	5	2	0	2	2	2	2	2	1	2	2	1	1	0	1	2	2	2	3	3	3	4	1	2	2.44444444444444	2
2	NA	0	0	1	0	70	6	4	1	0	0	0	0	1	1	6	4	2	1	NA	1	2	2	2	2	2	2	2	4	0	1	1	1	2	1	1	1	2	2	2	1	1	1.44444444444444	2
2	NA	0	0	1	0	65	5	4	1	0	0	0	0	1	1	4	3	3	1	NA	1	2	2	2	2	2	2	2	4	0	1	1	1	3	3	2	4	4	4	4	1	1	2.88888888888889	2
2	NA	0	0	2	1	61	5	4	1	0	0	0	0	1	1	5	4	2	4	2	0	2	2	2	2	2	1	2	2	1	1	0	1	3	3	2	3	3	3	3	2	2	2.66666666666667	1
2	NA	0	0	1	0	34	2	2	1	0	0	0	0	1	1	4	3	3	5	2	0	2	2	2	2	2	2	2	4	0	1	1	1	2	2	2	2	2	2	2	2	2	2	2
2	NA	0	0	2	1	48	3	3	1	0	0	0	0	1	1	4	3	3	5	2	0	3	3	3	3	3	2	2	4	0	1	1	1	4	5	3	5	5	4	3	4	4	4.11111111111111	1
2	NA	0	0	1	0	47	3	3	1	0	0	0	0	1	1	6	4	2	1	NA	1	2	2	2	2	2	2	2	4	0	1	1	1	5	1	1	2	4	1	5	1	1	2.33333333333333	2
2	NA	0	0	1	0	59	4	3	1	0	0	0	0	1	1	6	4	2	1	NA	1	2	2	2	2	2	1	2	2	1	1	0	1	3	1	1	1	3	1	5	1	1	1.88888888888889	2
2	NA	0	0	1	0	25	1	1	1	0	0	0	0	1	1	4	3	3	5	2	0	2	2	2	2	2	2	2	4	0	1	1	1	2	2	2	2	2	3	3	2	2	2.22222222222222	2
2	NA	0	0	2	1	21	1	1	1	0	0	0	0	1	1	5	4	2	5	2	0	2	2	2	2	2	2	2	4	0	1	1	1	1	1	1	1	1	1	1	1	1	1	2
2	NA	0	0	2	1	71	6	4	1	0	0	0	0	1	1	5	4	2	1	NA	1	2	2	2	2	2	2	2	4	0	1	1	1	3	1	1	2	3	1	3	1	1	1.77777777777778	2
2	NA	0	0	2	1	44	3	2	1	0	0	0	0	1	1	6	4	2	1	NA	1	2	2	2	2	2	2	2	4	0	1	1	1	3	2	1	5	2	2	5	1	1	2.44444444444444	2
2	NA	0	0	1	0	55	4	3	1	0	0	0	0	1	1	5	4	2	5	NA	NA	2	2	2	2	2	1	2	2	1	1	0	1	2	2	1	3	3	1	5	1	1	2.11111111111111	2
2	NA	0	0	2	1	83	6	4	1	0	0	0	0	1	1	5	4	2	4	2	0	2	2	2	2	2	2	2	4	0	1	1	1	5	3	3	4	3	4	4	3	5	3.77777777777778	2
2	NA	0	0	1	0	41	3	2	1	0	0	0	0	1	1	5	4	2	1	NA	1	2	2	2	2	2	1	2	2	1	1	0	1	2	1	2	3	3	3	3	1	2	2.22222222222222	2
2	NA	0	0	2	1	70	6	4	1	0	0	0	0	1	1	5	4	2	4	2	0	2	2	2	2	2	2	2	4	0	1	1	1	3	3	3	3	3	3	3	3	3	3	2
2	NA	0	0	1	0	70	6	4	1	0	0	0	0	1	1	8	5	1	1	NA	1	2	2	2	2	2	2	2	4	0	1	1	1	3	2	2	3	3	2	4	1	2	2.44444444444444	2
1	NA	1	NA	1	0	80	6	4	1	0	0	0	0	1	1	8	5	1	1	NA	1	2	2	2	2	2	1	1	2	1	1	0	0	3	2	2	4	3	4	3	3	3	3	1
2	NA	0	0	2	1	31	2	2	1	0	0	0	0	1	1	5	4	2	1	NA	1	2	2	2	2	2	2	2	4	0	1	1	1	4	3	3	4	4	3	4	3	3	3.44444444444444	2
2	NA	0	0	1	0	29	1	2	1	0	0	0	0	1	1	8	5	1	5	2	0	2	2	2	2	2	1	2	2	1	1	0	1	5	3	3	5	5	4	5	1	1	3.55555555555556	2
2	NA	0	0	1	0	43	3	2	1	0	0	0	0	1	1	8	5	1	1	NA	1	2	2	2	2	2	1	2	2	1	1	0	1	5	3	1	3	5	1	5	1	1	2.77777777777778	2
2	NA	0	0	2	1	52	4	3	1	0	0	0	0	1	1	8	5	1	4	2	0	2	2	2	2	3	2	2	4	0	1	1	1	3	2	3	3	2	4	3	3	3	2.88888888888889	2
2	NA	0	0	1	0	67	5	4	1	0	0	0	0	1	1	8	5	1	1	NA	1	2	2	2	2	2	1	2	2	1	1	0	1	5	3	1	3	5	3	5	1	1	3	2
2	NA	0	0	2	1	24	1	1	1	0	0	0	0	1	1	5	4	2	1	NA	1	2	2	2	2	2	1	2	2	1	1	0	1	2	2	2	2	2	4	2	2	2	2.22222222222222	2
2	NA	0	0	1	0	20	1	1	1	0	0	0	0	1	1	5	4	2	5	2	0	2	2	2	2	2	2	2	4	0	1	1	1	3	4	4	3	3	3	4	1	2	3	2
2	NA	0	0	2	1	43	3	2	1	0	0	0	0	1	1	5	4	2	1	NA	1	2	2	2	2	2	1	2	2	1	1	0	1	5	4	3	5	4	4	5	3	3	4	1
2	NA	0	0	1	0	63	5	4	1	0	0	0	0	1	1	5	4	2	1	NA	1	2	2	2	2	2	2	2	4	0	1	1	1	2	2	2	5	5	5	5	1	2	3.22222222222222	2
2	NA	0	0	2	1	64	5	4	1	0	0	0	0	1	1	5	4	2	1	NA	1	2	2	2	2	2	2	2	4	0	1	1	1	2	2	1	2	2	2	2	1	2	1.77777777777778	2
2	NA	0	0	2	1	62	5	4	1	0	0	0	0	1	1	4	3	3	1	NA	1	2	2	2	2	2	1	2	2	1	1	0	1	3	3	3	3	3	3	3	3	3	3	2
2	NA	0	0	2	1	57	4	3	1	0	0	0	0	1	1	4	3	3	1	NA	1	2	2	2	2	2	2	2	4	0	1	1	1	2	2	2	4	5	NA	5	1	1	2.75	2
2	NA	0	0	1	0	58	4	3	1	0	0	0	0	1	1	4	3	3	5	2	0	2	2	2	2	2	2	2	4	0	1	1	1	5	5	5	5	5	5	5	5	5	5	2
2	NA	0	0	1	0	55	4	3	1	0	0	0	0	1	1	5	4	2	4	2	0	2	2	2	2	2	2	2	4	0	1	1	1	4	1	4	5	3	4	4	1	1	3	1
2	NA	0	0	2	1	27	1	2	1	0	0	0	0	1	1	4	3	3	4	2	0	2	2	2	2	2	2	2	4	0	1	1	1	3	3	3	3	3	3	3	3	3	3	2
2	NA	0	0	1	0	54	4	3	1	0	0	0	0	1	1	5	4	2	4	2	0	2	2	2	2	2	2	2	4	0	1	1	1	2	3	3	3	3	3	3	3	3	2.88888888888889	2
2	NA	0	0	1	0	60	5	3	1	0	0	0	0	1	1	5	4	2	1	NA	1	2	2	2	2	2	2	2	4	0	1	1	1	3	2	3	3	3	2	3	2	2	2.55555555555556	2
2	NA	0	0	1	0	27	1	2	1	0	0	0	0	1	1	8	5	1	5	2	0	2	2	2	2	2	1	2	2	1	1	0	1	2	2	1	3	2	2	3	1	1	1.88888888888889	2
2	NA	0	0	1	0	54	4	3	1	0	0	0	0	1	1	4	3	3	1	NA	1	2	2	2	2	2	2	2	4	0	1	1	1	4	4	4	5	5	4	5	2	4	4.11111111111111	2
2	NA	0	0	2	1	51	4	3	1	0	0	0	0	1	1	5	4	2	1	NA	1	2	2	2	2	2	1	2	2	1	1	0	1	2	3	2	2	3	2	3	2	2	2.33333333333333	2
2	NA	0	0	1	0	51	4	3	1	0	0	0	0	1	1	4	3	3	5	2	0	2	2	2	2	2	2	2	4	0	1	1	1	2	2	1	3	2	2	3	1	1	1.88888888888889	2
2	NA	0	0	1	0	49	3	3	1	0	0	0	0	1	1	5	4	2	1	NA	1	2	2	2	2	2	2	2	4	0	1	1	1	3	4	3	4	3	4	4	2	2	3.22222222222222	1
2	NA	0	0	2	1	57	4	3	1	0	0	0	0	1	1	4	3	3	1	NA	1	2	2	2	2	2	2	2	4	0	1	1	1	3	3	3	3	3	3	3	3	3	3	2
2	NA	0	0	1	0	54	4	3	1	0	0	0	0	1	1	5	4	2	1	NA	1	2	2	2	2	2	2	2	4	0	1	1	1	5	5	5	4	5	5	5	5	5	4.88888888888889	2
2	NA	0	0	2	1	31	2	2	1	0	0	0	0	1	1	5	4	2	1	NA	1	2	2	2	2	2	2	2	4	0	1	1	1	5	3	3	4	3	4	4	3	3	3.55555555555556	2
2	NA	0	0	2	1	40	3	2	1	0	0	0	0	1	1	5	4	2	4	2	0	2	2	2	2	2	1	2	2	1	1	0	1	3	3	3	3	4	3	3	3	3	3.11111111111111	2
2	NA	0	0	2	1	26	1	2	1	0	0	0	0	1	1	4	3	3	5	1	1	2	2	2	2	2	2	2	4	0	1	1	1	5	3	4	5	4	4	5	2	4	4	2
2	NA	0	0	1	0	74	6	4	1	0	0	0	0	1	1	4	3	3	4	2	0	2	2	2	2	2	2	2	4	0	1	1	1	2	2	2	5	2	4	3	3	2	2.77777777777778	2
2	NA	0	0	1	0	23	1	1	1	0	0	0	0	1	1	7	5	1	5	2	0	2	2	2	2	2	1	2	2	1	1	0	1	3	3	3	5	4	2	5	1	1	3	2
2	NA	0	0	1	0	41	3	2	1	0	0	0	0	1	1	8	5	1	5	2	0	2	2	2	2	2	2	2	4	0	1	1	1	3	3	3	3	3	3	3	3	3	3	2
2	NA	0	0	2	1	57	4	3	1	0	0	0	0	1	1	5	4	2	5	2	0	2	2	2	2	2	2	2	4	0	1	1	1	3	3	3	4	3	3	3	3	2	3	2
2	NA	0	0	2	1	40	3	2	1	0	0	0	0	1	1	5	4	2	2	2	0	2	2	2	2	2	2	2	4	0	1	1	1	3	4	4	3	3	3	4	2	2	3.11111111111111	2
2	NA	0	0	1	0	49	3	3	1	0	0	0	0	1	1	5	4	2	1	NA	1	2	2	2	2	2	1	2	2	1	1	0	1	3	2	3	4	3	3	2	1	1	2.44444444444444	2
2	NA	0	0	2	1	59	4	3	1	0	0	0	0	1	1	4	3	3	4	2	0	2	2	2	2	2	2	2	4	0	1	1	1	3	3	3	3	3	3	3	3	3	3	2
3	NA	0	0	2	1	62	5	4	1	0	0	0	0	1	1	5	4	2	5	2	0	2	1	2	1	3	1	2	1	1	0	0	1	4	4	4	5	4	4	4	3	4	4	2
3	NA	0	0	2	1	40	3	2	1	0	0	0	0	1	1	8	5	1	1	NA	1	2	2	2	2	2	2	2	4	0	1	1	1	3	3	4	5	4	4	5	2	3	3.66666666666667	1
2	NA	0	0	1	0	69	5	4	1	0	0	0	0	1	1	6	4	2	5	2	0	2	2	2	2	2	2	2	4	0	1	1	1	5	5	5	5	5	5	5	5	5	5	2
2	NA	0	0	1	0	47	3	3	1	0	0	0	0	1	1	7	5	1	4	2	0	2	2	2	2	2	2	2	4	0	1	1	1	4	3	4	5	4	4	4	2	3	3.66666666666667	2
2	NA	0	0	2	1	50	4	3	1	0	0	0	0	1	1	4	3	3	1	NA	1	2	2	2	2	2	1	2	2	1	1	0	1	4	2	2	5	3	3	4	2	2	3	2
2	NA	0	0	1	0	45	3	2	1	0	0	0	0	1	1	5	4	2	4	2	0	2	2	2	2	2	2	2	3	1	1	1	1	5	5	5	5	5	4	5	3	4	4.55555555555556	2
2	NA	0	0	2	1	59	4	3	1	0	0	0	0	1	1	5	4	2	5	2	0	2	2	2	2	2	2	2	4	0	1	1	1	5	5	3	5	4	4	5	1	2	3.77777777777778	1
3	NA	0	0	1	0	19	1	1	1	0	0	0	0	1	1	8	5	1	5	2	0	2	2	2	2	2	2	2	4	0	1	1	1	5	4	5	5	5	5	5	5	5	4.88888888888889	2
2	NA	0	0	2	1	56	4	3	1	0	0	0	0	1	1	6	4	2	1	NA	1	2	2	2	2	2	1	2	2	1	1	0	1	1	1	1	1	1	1	1	1	1	1	2
2	NA	0	0	2	1	58	4	3	1	0	0	0	0	1	1	7	5	1	5	1	1	2	2	2	3	3	2	2	4	0	1	1	1	5	3	2	1	2	5	5	1	1	2.77777777777778	2
2	NA	0	0	2	1	58	4	3	1	0	0	0	0	1	1	5	4	2	1	NA	1	2	2	2	2	2	2	2	4	0	1	1	1	3	3	3	3	3	3	3	3	3	3	2
2	NA	0	0	2	1	80	6	4	1	0	0	0	0	1	1	4	3	3	5	2	0	2	2	2	2	2	1	2	2	1	1	0	1	2	NA	3	4	3	1	3	3	2	2.625	2
2	NA	0	0	2	1	52	4	3	1	0	0	0	0	1	1	4	3	3	1	NA	1	2	2	2	2	2	2	2	4	0	1	1	1	4	3	3	5	4	5	5	4	3	4	1
2	NA	0	0	1	0	28	1	2	1	0	0	0	0	1	1	8	5	1	5	2	0	2	2	2	2	2	2	2	4	0	1	1	1	3	2	2	3	2	3	3	1	2	2.33333333333333	2
3	NA	0	0	1	0	84	6	4	1	0	0	0	0	1	1	4	3	3	3	2	0	2	2	2	2	2	2	2	4	0	1	1	1	2	2	2	3	3	3	3	1	1	2.22222222222222	2
3	NA	0	0	2	1	41	3	2	1	0	0	0	0	1	1	8	5	1	4	1	1	2	2	2	2	2	2	2	4	0	1	1	1	2	1	2	4	2	3	4	1	1	2.22222222222222	2
2	NA	0	0	1	0	76	6	4	1	0	0	0	0	1	1	6	4	2	4	2	0	2	2	2	2	2	2	2	4	0	1	1	1	3	1	1	1	3	1	4	1	1	1.77777777777778	2
2	NA	0	0	2	1	39	2	2	1	0	0	0	0	1	1	8	5	1	1	NA	1	2	2	2	2	2	2	2	4	0	1	1	1	1	1	1	1	2	1	3	1	1	1.33333333333333	2
2	NA	0	0	2	1	67	5	4	1	0	0	0	0	1	1	6	4	2	1	NA	1	2	2	2	2	2	1	2	2	1	1	0	1	1	1	1	1	1	1	1	1	1	1	2
2	NA	0	0	2	1	46	3	3	1	0	0	0	0	1	1	6	4	2	1	NA	1	2	2	2	2	2	1	2	2	1	1	0	1	1	1	1	1	1	1	1	1	1	1	2
2	NA	0	0	1	0	73	6	4	1	0	0	0	0	1	1	4	3	3	3	2	0	2	2	2	2	2	2	2	4	0	1	1	1	1	1	1	1	1	1	1	1	1	1	2
2	NA	0	0	2	1	69	5	4	1	0	0	0	0	1	1	6	4	2	1	NA	1	2	2	2	2	2	1	2	2	1	1	0	1	2	1	1	1	3	1	5	1	1	1.77777777777778	2
2	NA	0	0	1	0	60	5	3	1	0	0	0	0	1	1	6	4	2	1	NA	1	2	2	2	2	2	2	2	4	0	1	1	1	3	1	1	1	4	1	5	1	1	2	2
2	NA	0	0	1	0	53	4	3	1	0	0	0	0	1	1	5	4	2	1	NA	1	2	2	2	2	2	2	2	4	0	1	1	1	1	3	1	3	2	2	4	1	1	2	2
2	NA	0	0	2	1	29	1	2	1	0	0	0	0	1	1	8	5	1	5	2	0	2	2	2	2	2	1	2	2	1	1	0	1	2	1	1	1	2	2	3	1	1	1.55555555555556	2
2	NA	0	0	1	0	61	5	4	1	0	0	0	0	1	1	7	5	1	4	2	0	2	2	2	2	2	2	2	4	0	1	1	1	3	3	3	4	4	4	5	2	3	3.44444444444444	2
2	NA	0	0	2	1	31	2	2	1	0	0	0	0	1	1	8	5	1	1	NA	1	2	2	2	2	1	2	2	1	1	0	1	1	2	2	1	3	1	3	3	1	1	1.88888888888889	2
2	NA	0	0	2	1	47	3	3	1	0	0	0	0	1	1	5	4	2	5	2	0	2	2	2	2	2	2	2	4	0	1	1	1	2	2	2	2	2	2	3	2	2	2.11111111111111	2
2	NA	0	0	2	1	26	1	2	1	0	0	0	0	1	1	8	5	1	5	2	0	2	2	2	2	2	2	2	4	0	1	1	1	3	3	3	3	3	3	3	3	3	3	1
2	NA	0	0	2	1	50	4	3	1	0	0	0	0	1	1	4	3	3	1	NA	1	2	2	2	2	2	1	2	2	1	1	0	1	3	1	1	3	2	3	2	3	3	2.33333333333333	1
2	NA	0	0	1	0	58	4	3	1	0	0	0	0	1	1	6	4	2	2	2	0	2	2	2	2	2	2	2	4	0	1	1	1	5	5	5	5	5	5	5	4	5	4.88888888888889	2
2	NA	0	0	2	1	56	4	3	1	0	0	0	0	1	1	5	4	2	5	2	0	2	2	2	2	2	2	2	4	0	1	1	1	1	1	1	1	1	1	1	1	1	1	2
2	NA	0	0	1	0	66	5	4	1	0	0	0	0	1	1	6	4	2	1	NA	1	2	2	2	2	2	1	2	2	1	1	0	1	3	1	1	2	4	1	5	1	1	2.11111111111111	2
2	NA	0	0	2	1	56	4	3	1	0	0	0	0	1	1	8	5	1	1	NA	1	2	1	2	2	2	1	1	1	1	0	0	0	4	3	2	3	4	4	4	1	1	2.88888888888889	1
2	NA	0	0	1	0	32	2	2	1	0	0	0	0	1	1	6	4	2	5	1	1	2	2	2	2	2	2	2	4	0	1	1	1	2	2	2	3	3	2	2	2	2	2.22222222222222	2
2	NA	0	0	1	0	64	5	4	1	0	0	0	0	1	1	7	5	1	4	2	0	2	2	2	2	2	1	2	2	1	1	0	1	4	1	3	4	4	4	4	1	2	3	1
2	NA	0	0	1	0	53	4	3	1	0	0	0	0	1	1	6	4	2	1	NA	1	2	2	2	2	2	1	2	2	1	1	0	1	1	1	1	1	1	1	3	1	1	1.22222222222222	2
2	NA	0	0	1	0	42	3	2	1	0	0	0	0	1	1	7	5	1	1	NA	1	2	2	2	2	2	2	2	4	0	1	1	1	2	1	1	1	3	2	5	1	1	1.88888888888889	2
2	NA	0	0	2	1	56	4	3	1	0	0	0	0	1	1	8	5	1	1	NA	1	2	2	2	2	2	1	2	2	1	1	0	1	5	3	2	5	3	3	5	1	1	3.11111111111111	2
2	NA	0	0	1	0	55	4	3	1	0	0	0	0	1	1	8	5	1	1	NA	1	2	2	2	2	2	2	2	4	0	1	1	1	5	1	2	4	4	4	4	1	1	2.88888888888889	2
3	NA	0	0	1	0	68	5	4	1	0	0	0	0	1	1	6	4	2	4	NA	NA	2	2	2	2	2	2	2	4	0	1	1	1	3	3	1	4	4	5	5	1	1	3	2
2	NA	0	0	2	1	38	2	2	1	0	0	0	0	1	1	7	5	1	5	1	1	2	2	2	2	2	1	2	2	1	1	0	1	1	1	1	2	2	2	2	1	1	1.44444444444444	2
2	NA	0	0	2	1	36	2	2	1	0	0	0	0	1	1	8	5	1	1	NA	1	2	2	2	2	2	1	2	2	1	1	0	1	2	2	2	4	2	2	3	1	1	2.11111111111111	1
2	NA	0	0	1	0	69	5	4	1	0	0	0	0	1	1	6	4	2	1	NA	1	2	2	2	2	2	2	2	4	0	1	1	1	5	2	1	2	3	3	5	1	1	2.55555555555556	2
2	NA	0	0	2	1	86	6	4	1	0	0	0	0	1	1	4	3	3	3	2	0	2	2	2	2	2	2	2	4	0	1	1	1	1	1	1	3	2	1	3	1	1	1.55555555555556	2
2	NA	0	0	2	1	42	3	2	1	0	0	0	0	1	1	8	5	1	1	NA	1	2	2	2	2	2	2	2	4	0	1	1	1	5	3	2	5	3	3	4	1	3	3.22222222222222	2
2	NA	0	0	1	0	69	5	4	1	0	0	0	0	1	1	6	4	2	1	NA	1	2	2	2	2	2	2	2	4	0	1	1	1	1	2	2	3	3	3	4	1	1	2.22222222222222	2
2	NA	0	0	1	0	24	1	1	1	0	0	0	0	1	1	5	4	2	5	1	1	2	2	2	2	2	2	2	4	0	1	1	1	2	1	1	3	2	1	2	1	1	1.55555555555556	2
2	NA	0	0	2	1	52	4	3	1	0	0	0	0	1	1	4	3	3	1	NA	1	2	2	2	2	2	2	2	4	0	1	1	1	2	2	2	3	2	1	2	1	1	1.77777777777778	2
2	NA	0	0	1	0	66	5	4	1	0	0	0	0	1	1	6	4	2	1	NA	1	2	2	2	2	2	2	2	4	0	1	1	1	5	5	2	5	5	5	5	2	5	4.33333333333333	2
1	NA	1	NA	2	1	54	4	3	1	0	0	0	0	1	1	5	4	2	1	NA	1	2	2	2	1	2	2	2	1	1	0	1	1	3	3	2	3	3	3	3	1	1	2.44444444444444	1
2	NA	0	0	2	1	79	6	4	1	0	0	0	0	1	1	4	3	3	3	2	0	2	2	2	1	2	1	2	1	1	0	0	1	2	2	2	2	2	2	2	2	2	2	2
2	NA	0	0	1	0	60	5	3	1	0	0	0	0	1	1	8	5	1	5	2	0	2	2	2	2	2	2	2	4	0	1	1	1	1	3	1	2	4	2	5	1	1	2.22222222222222	2
2	NA	0	0	1	0	71	6	4	1	0	0	0	0	1	1	6	4	2	1	NA	1	2	2	2	2	2	1	2	2	1	1	0	1	5	2	1	2	5	2	5	1	1	2.66666666666667	2
2	NA	0	0	1	0	58	4	3	1	0	0	0	0	1	1	6	4	2	1	NA	1	2	2	2	2	2	2	2	4	0	1	1	1	5	2	1	5	2	2	5	1	2	2.77777777777778	2
2	NA	0	0	1	0	47	3	3	1	0	0	0	0	1	1	6	4	2	1	NA	1	2	2	2	2	2	2	2	4	0	1	1	1	3	3	1	5	3	3	5	1	1	2.77777777777778	2
2	NA	0	0	1	0	47	3	3	1	0	0	0	0	1	1	6	4	2	1	NA	1	2	2	2	2	2	2	2	4	0	1	1	1	5	1	1	5	3	3	5	1	1	2.77777777777778	2
2	NA	0	0	1	0	60	5	3	1	0	0	0	0	1	1	7	5	1	1	NA	1	2	2	2	2	2	2	2	4	0	1	1	1	2	1	1	2	2	2	2	1	1	1.55555555555556	2
2	NA	0	0	2	1	37	2	2	1	0	0	0	0	1	1	5	4	2	1	NA	1	2	2	2	2	2	2	2	4	0	1	1	1	3	1	1	3	5	5	3	1	3	2.77777777777778	2
2	NA	0	0	1	0	27	1	2	1	0	0	0	0	1	1	8	5	1	5	2	0	2	2	2	2	2	2	2	4	0	1	1	1	3	4	5	5	4	4	4	4	5	4.22222222222222	2
2	NA	0	0	1	0	35	2	2	1	0	0	0	0	1	1	8	5	1	5	2	0	2	2	2	2	2	2	2	4	0	1	1	1	5	4	1	5	4	4	5	1	4	3.66666666666667	2
2	NA	0	0	2	1	66	5	4	1	0	0	0	0	1	1	4	3	3	1	NA	1	2	2	2	2	2	2	2	4	0	1	1	1	3	2	1	5	2	1	5	1	1	2.33333333333333	2
2	NA	0	0	2	1	64	5	4	1	0	0	0	0	1	1	5	4	2	1	NA	1	2	2	2	2	2	2	2	4	0	1	1	1	2	2	2	4	3	3	4	1	1	2.44444444444444	2
2	NA	0	0	1	0	75	6	4	1	0	0	0	0	1	1	8	5	1	1	NA	1	2	2	2	2	2	2	2	4	0	1	1	1	3	2	4	3	3	3	2	2	2	2.66666666666667	2
3	NA	0	0	2	1	66	5	4	1	0	0	0	0	1	1	8	5	1	1	NA	1	2	1	2	2	2	2	2	1	1	0	1	1	3	3	3	5	4	3	3	1	1	2.88888888888889	1
2	NA	0	0	2	1	60	5	3	1	0	0	0	0	1	1	4	3	3	3	2	0	2	2	2	2	2	2	2	4	0	1	1	1	1	1	1	3	3	1	3	1	1	1.66666666666667	2
3	NA	0	0	1	0	64	5	4	1	0	0	0	0	1	1	4	3	3	1	NA	1	2	2	2	2	2	2	2	4	0	1	1	1	1	2	1	2	2	1	3	3	1	1.77777777777778	2
2	NA	0	0	1	0	79	6	4	1	0	0	0	0	1	1	5	4	2	1	NA	1	2	2	2	2	2	2	2	4	0	1	1	1	1	1	1	4	1	1	3	1	1	1.55555555555556	2
2	NA	0	0	1	0	65	5	4	1	0	0	0	0	1	1	8	5	1	1	NA	1	2	2	2	2	2	1	2	2	1	1	0	1	3	1	1	4	3	3	3	1	1	2.22222222222222	1
2	NA	0	0	2	1	58	4	3	1	0	0	0	0	1	1	5	4	2	5	2	0	2	2	2	2	2	2	2	4	0	1	1	1	5	5	5	5	5	5	5	5	5	5	2
2	NA	0	0	2	1	49	3	3	1	0	0	0	0	1	1	4	3	3	1	NA	1	2	2	2	2	2	2	2	4	0	1	1	1	2	2	1	5	3	1	5	1	1	2.33333333333333	2
2	NA	0	0	1	0	62	5	4	1	0	0	0	0	1	1	4	3	3	5	1	1	2	2	2	2	2	1	2	2	1	1	0	1	3	2	2	4	3	3	3	2	2	2.66666666666667	1
2	NA	0	0	2	1	66	5	4	1	0	0	0	0	1	1	4	3	3	1	NA	1	2	2	2	2	2	2	2	4	0	1	1	1	2	2	2	2	3	2	3	2	2	2.22222222222222	2
2	NA	0	0	1	0	33	2	2	1	0	0	0	0	1	1	8	5	1	1	NA	1	2	2	2	2	2	2	2	3	1	1	1	1	3	3	1	3	3	3	4	2	3	2.77777777777778	2
2	NA	0	0	2	1	63	5	4	1	0	0	0	0	1	1	4	3	3	3	2	0	2	2	2	2	2	1	2	2	1	1	0	1	4	3	4	4	3	5	4	3	3	3.66666666666667	2
2	NA	0	0	2	1	58	4	3	1	0	0	0	0	1	1	5	4	2	1	NA	1	2	2	2	2	2	2	2	4	0	1	1	1	3	2	2	4	3	4	4	1	1	2.66666666666667	2
2	NA	0	0	1	0	36	2	2	1	0	0	0	0	1	1	7	5	1	2	2	0	2	2	2	2	2	2	2	4	0	1	1	1	3	4	2	3	3	2	5	2	3	3	2
3	NA	0	0	2	1	51	4	3	1	0	0	0	0	1	1	5	4	2	1	NA	1	2	2	2	2	3	2	2	4	0	1	1	1	3	3	4	4	4	3	3	3	3	3.33333333333333	2
3	NA	0	0	2	1	67	5	4	1	0	0	0	0	1	1	4	3	3	3	1	1	1	1	2	3	2	2	2	1	1	0	1	1	3	3	3	3	3	3	3	2	3	2.88888888888889	2
2	NA	0	0	2	1	78	6	4	1	0	0	0	0	1	1	4	3	3	3	2	0	2	2	2	2	2	2	2	4	0	1	1	1	2	1	1	2	2	2	2	1	1	1.55555555555556	2
2	NA	0	0	2	1	28	1	2	1	0	0	0	0	1	1	4	3	3	5	1	1	2	2	2	1	2	2	2	1	1	0	1	1	3	3	3	4	3	3	4	1	1	2.77777777777778	2
3	NA	0	0	2	1	51	4	3	1	0	0	0	0	1	1	8	5	1	5	2	0	2	2	2	2	2	2	2	4	0	1	1	1	3	3	2	3	2	2	4	1	1	2.33333333333333	1
3	NA	0	0	2	1	55	4	3	1	0	0	0	0	1	1	5	4	2	4	2	0	2	2	2	2	2	2	2	4	0	1	1	1	1	1	1	1	1	1	1	1	1	1	2
2	NA	0	0	1	0	26	1	2	1	0	0	0	0	1	1	5	4	2	5	2	0	2	2	2	2	2	2	2	4	0	1	1	1	5	4	1	3	4	5	5	2	3	3.55555555555556	2
2	NA	0	0	2	1	75	6	4	1	0	0	0	0	1	1	4	3	3	4	2	0	2	2	2	1	2	1	2	1	1	0	0	1	3	2	2	4	3	3	3	1	2	2.55555555555556	2
3	NA	0	0	2	1	21	1	1	1	0	0	0	0	1	1	4	3	3	5	2	0	2	2	2	2	2	2	2	4	0	1	1	1	5	4	4	5	4	4	4	4	4	4.22222222222222	1
2	NA	0	0	2	1	31	2	2	1	0	0	0	0	1	1	4	3	3	5	2	0	2	2	2	2	2	2	2	4	0	1	1	1	5	1	1	5	3	3	5	1	3	3	1
2	NA	0	0	2	1	43	3	2	1	0	0	0	0	1	1	8	5	1	5	2	0	2	2	2	2	2	2	2	3	1	1	1	1	3	3	3	4	3	3	3	1	2	2.77777777777778	2
3	NA	0	0	1	0	55	4	3	1	0	0	0	0	1	1	8	5	1	1	NA	1	2	2	2	2	2	1	2	2	1	1	0	1	3	3	2	3	4	4	4	2	2	3	2
2	NA	0	0	2	1	32	2	2	1	0	0	0	0	1	1	5	4	2	2	2	0	2	2	2	2	2	2	2	4	0	1	1	1	4	4	3	3	3	3	3	3	3	3.22222222222222	2
2	NA	0	0	2	1	33	2	2	1	0	0	0	0	1	1	5	4	2	5	1	1	2	2	2	2	2	2	2	4	0	1	1	1	4	3	2	3	4	4	5	4	3	3.55555555555556	2
2	NA	0	0	1	0	53	4	3	1	0	0	0	0	1	1	4	3	3	1	NA	1	2	2	2	2	2	2	2	3	1	1	1	1	4	4	1	5	3	4	4	1	1	3	2
2	NA	0	0	2	1	39	2	2	1	0	0	0	0	1	1	5	4	2	4	2	0	2	2	2	2	2	2	2	4	0	1	1	1	3	3	2	3	3	2	3	2	2	2.55555555555556	2
2	NA	0	0	2	1	50	4	3	1	0	0	0	0	1	1	5	4	2	1	NA	1	2	2	2	1	2	2	2	1	1	0	1	1	3	3	3	4	2	3	3	2	3	2.88888888888889	2
2	NA	0	0	2	1	74	6	4	1	0	0	0	0	1	1	4	3	3	3	2	0	2	2	2	1	2	1	2	1	1	0	0	1	3	3	2	4	3	3	4	1	1	2.66666666666667	2
2	NA	0	0	1	0	46	3	3	1	0	0	0	0	1	1	8	5	1	4	1	1	2	2	2	2	2	1	2	2	1	1	0	1	2	2	2	4	4	2	4	1	2	2.55555555555556	2
2	NA	0	0	1	0	62	5	4	1	0	0	0	0	1	1	5	4	2	1	NA	1	2	2	2	2	2	2	2	4	0	1	1	1	3	2	3	4	3	3	3	2	3	2.88888888888889	2
2	NA	0	0	2	1	51	4	3	1	0	0	0	0	1	1	8	5	1	1	NA	1	2	2	2	2	2	2	2	4	0	1	1	1	5	3	4	5	4	3	3	3	2	3.55555555555556	2
2	NA	0	0	1	0	45	3	2	1	0	0	0	0	1	1	5	4	2	5	NA	NA	2	2	2	2	2	2	2	3	1	1	1	1	3	3	3	3	4	3	4	4	3	3.33333333333333	2
2	NA	0	0	1	0	66	5	4	1	0	0	0	0	1	1	6	4	2	1	NA	1	3	3	3	3	3	2	2	4	0	1	1	1	3	3	3	3	3	3	3	3	3	3	2
3	NA	0	0	1	0	63	5	4	1	0	0	0	0	1	1	4	3	3	4	2	0	2	1	2	2	1	2	2	1	1	0	1	1	4	2	3	4	3	3	3	1	2	2.77777777777778	2
2	NA	0	0	1	0	58	4	3	1	0	0	0	0	1	1	5	4	2	4	2	0	2	2	2	2	2	2	2	4	0	1	1	1	3	2	2	4	3	3	3	2	3	2.77777777777778	2
2	NA	0	0	2	1	63	5	4	1	0	0	0	0	1	1	6	4	2	1	NA	1	2	2	2	2	2	2	2	4	0	1	1	1	3	3	2	3	3	3	4	1	1	2.55555555555556	2
2	NA	0	0	1	0	42	3	2	1	0	0	0	0	1	1	5	4	2	4	1	1	2	2	2	1	2	2	2	1	1	0	1	1	2	4	1	4	4	3	5	2	4	3.22222222222222	2
2	NA	0	0	2	1	68	5	4	1	0	0	0	0	1	1	4	3	3	4	2	0	2	2	2	1	2	2	2	1	1	0	1	1	3	3	4	4	3	3	3	1	NA	3	2
2	NA	0	0	2	1	20	1	1	1	0	0	0	0	1	1	5	4	2	5	2	0	2	2	2	2	2	2	2	4	0	1	1	1	2	1	1	4	2	3	3	1	2	2.11111111111111	2
2	NA	0	0	2	1	64	5	4	1	0	0	0	0	1	1	6	4	2	1	NA	1	2	2	2	2	2	2	2	4	0	1	1	1	3	2	2	5	4	3	4	2	2	3	2
2	NA	0	0	1	0	32	2	2	1	0	0	0	0	1	1	4	3	3	5	1	1	2	2	2	2	2	2	2	4	0	1	1	1	3	2	2	5	3	3	2	2	3	2.77777777777778	2
2	NA	0	0	1	0	41	3	2	1	0	0	0	0	1	1	4	3	3	1	NA	1	2	2	2	2	2	2	2	4	0	1	1	1	3	2	1	3	3	2	4	1	1	2.22222222222222	2
2	NA	0	0	1	0	27	1	2	1	0	0	0	0	1	1	8	5	1	5	2	0	2	2	2	2	2	2	2	4	0	1	1	1	3	2	3	4	3	3	4	1	2	2.77777777777778	2
2	NA	0	0	1	0	23	1	1	1	0	0	0	0	1	1	5	4	2	5	2	0	2	2	2	2	2	2	2	4	0	1	1	1	2	2	3	4	4	2	2	3	2	2.66666666666667	2
2	NA	0	0	1	0	59	4	3	1	0	0	0	0	1	1	6	4	2	5	2	0	2	2	2	2	2	2	2	4	0	1	1	1	3	3	3	3	3	3	2	3	3	2.88888888888889	2
2	NA	0	0	1	0	61	5	4	1	0	0	0	0	1	1	4	3	3	4	1	1	2	2	2	2	2	2	2	4	0	1	1	1	5	4	3	5	3	5	5	3	4	4.11111111111111	2
2	NA	0	0	1	0	31	2	2	1	0	0	0	0	1	1	8	5	1	5	1	1	2	2	2	2	2	2	2	4	0	1	1	1	4	3	2	3	3	4	5	1	1	2.88888888888889	2
2	NA	0	0	2	1	78	6	4	1	0	0	0	0	1	1	3	2	3	3	2	0	2	2	2	2	2	2	2	4	0	1	1	1	4	3	4	5	4	4	4	2	3	3.66666666666667	1
2	NA	0	0	2	1	79	6	4	1	0	0	0	0	1	1	5	4	2	1	NA	1	2	2	2	2	2	2	2	4	0	1	1	1	3	2	2	4	3	1	4	1	1	2.33333333333333	2
2	NA	0	0	2	1	24	1	1	1	0	0	0	0	1	1	4	3	3	5	2	0	2	2	2	2	2	2	2	4	0	1	1	1	3	2	2	5	4	4	4	2	3	3.22222222222222	2
2	NA	0	0	1	0	69	5	4	1	0	0	0	0	1	1	5	4	2	1	NA	1	2	2	2	2	2	2	2	4	0	1	1	1	4	3	3	3	3	3	2	2	2	2.77777777777778	2
2	NA	0	0	2	1	31	2	2	1	0	0	0	0	1	1	5	4	2	1	NA	1	2	2	2	2	2	2	2	4	0	1	1	1	3	2	2	4	3	3	2	2	2	2.55555555555556	2
2	NA	0	0	1	0	34	2	2	1	0	0	0	0	1	1	5	4	2	1	NA	1	2	2	2	2	2	2	2	4	0	1	1	1	3	3	2	4	4	3	3	2	3	3	2
2	NA	0	0	1	0	57	4	3	1	0	0	0	0	1	1	5	4	2	5	2	0	2	2	2	2	2	2	2	4	0	1	1	1	4	3	3	4	4	4	4	3	4	3.66666666666667	1
2	NA	0	0	2	1	69	5	4	1	0	0	0	0	1	1	5	4	2	1	NA	1	2	2	2	2	2	2	1	3	1	1	1	0	3	3	3	3	4	4	4	4	2	3.33333333333333	2
2	NA	0	0	2	1	56	4	3	1	0	0	0	0	1	1	8	5	1	5	2	0	2	2	2	2	2	2	2	4	0	1	1	1	3	2	2	3	4	4	4	1	2	2.77777777777778	2
2	NA	0	0	2	1	57	4	3	1	0	0	0	0	1	1	5	4	2	1	NA	1	2	2	2	2	2	2	2	4	0	1	1	1	3	2	3	3	2	3	3	3	2	2.66666666666667	2
2	NA	0	0	2	1	50	4	3	1	0	0	0	0	1	1	5	4	2	1	NA	1	2	2	2	2	2	2	2	4	0	1	1	1	5	3	2	5	3	2	4	1	2	3	1
2	NA	0	0	2	1	75	6	4	1	0	0	0	0	1	1	4	3	3	3	2	0	2	2	2	2	2	2	2	4	0	1	1	1	5	2	3	5	5	5	5	3	3	4	2
3	NA	0	0	2	1	52	4	3	1	0	0	0	0	1	1	8	5	1	5	2	0	3	3	1	3	2	2	2	1	1	0	1	1	4	2	2	3	3	3	3	2	3	2.77777777777778	2
2	NA	0	0	1	0	55	4	3	1	0	0	0	0	1	1	4	3	3	5	2	0	2	2	2	2	2	1	2	2	1	1	0	1	3	3	3	4	3	3	3	2	3	3	2
3	NA	0	0	1	0	52	4	3	1	0	0	0	0	1	1	4	3	3	1	NA	1	2	2	2	2	2	2	2	4	0	1	1	1	4	3	3	5	4	4	4	2	3	3.55555555555556	1
3	NA	0	0	2	1	41	3	2	1	0	0	0	0	1	1	4	3	3	1	NA	1	2	2	2	2	2	2	2	4	0	1	1	1	3	3	3	4	5	4	5	2	3	3.55555555555556	2
2	NA	0	0	1	0	66	5	4	1	0	0	0	0	1	1	5	4	2	1	NA	1	2	2	2	2	3	1	2	2	1	1	0	1	3	3	3	4	4	4	4	3	3	3.44444444444444	2
2	NA	0	0	1	0	19	1	1	1	0	0	0	0	1	1	6	4	2	5	2	0	2	2	2	2	2	2	1	3	1	1	1	0	3	3	3	5	4	3	4	2	3	3.33333333333333	2
2	NA	0	0	1	0	50	4	3	1	0	0	0	0	1	1	8	5	1	5	1	1	2	1	2	2	2	1	2	1	1	0	0	1	3	3	3	4	4	3	5	2	2	3.22222222222222	1
2	NA	0	0	2	1	53	4	3	1	0	0	0	0	1	1	5	4	2	4	2	0	2	2	2	2	2	2	2	4	0	1	1	1	1	1	1	3	5	3	2	1	3	2.22222222222222	2
2	NA	0	0	1	0	55	4	3	1	0	0	0	0	1	1	6	4	2	1	NA	1	2	2	2	2	2	2	2	4	0	1	1	1	5	5	5	5	5	5	5	5	5	5	2
2	NA	0	0	1	0	26	1	2	1	0	0	0	0	1	1	5	4	2	5	NA	NA	3	2	2	1	2	2	2	1	1	0	1	1	2	2	3	3	4	5	5	3	4	3.44444444444444	2
2	NA	0	0	1	0	58	4	3	1	0	0	0	0	1	1	4	3	3	4	2	0	2	2	2	2	2	2	2	4	0	1	1	1	3	3	2	4	2	2	2	1	1	2.22222222222222	2
2	NA	0	0	1	0	75	6	4	1	0	0	0	0	1	1	8	5	1	1	NA	1	2	2	2	2	2	2	2	4	0	1	1	1	4	3	3	4	4	4	3	3	3	3.44444444444444	2
2	NA	0	0	1	0	67	5	4	1	0	0	0	0	1	1	4	3	3	3	2	0	2	2	2	2	2	2	2	4	0	1	1	1	3	3	4	2	3	3	4	3	3	3.11111111111111	2
2	NA	0	0	2	1	24	1	1	1	0	0	0	0	1	1	4	3	3	1	NA	1	2	2	2	2	2	2	2	4	0	1	1	1	2	2	2	3	3	2	3	2	2	2.33333333333333	2
2	NA	0	0	1	0	61	5	4	1	0	0	0	0	1	1	8	5	1	1	NA	1	2	2	2	2	2	2	2	4	0	1	1	1	3	3	3	4	3	3	3	2	2	2.88888888888889	2
2	NA	0	0	2	1	19	1	1	1	0	0	0	0	1	1	5	4	2	5	2	0	2	2	2	2	2	2	2	4	0	1	1	1	3	2	3	4	3	4	3	2	3	3	2
2	NA	0	0	1	0	44	3	2	1	0	0	0	0	1	1	3	2	3	1	NA	1	2	2	2	2	3	2	2	4	0	1	1	1	2	1	1	2	2	1	2	3	2	1.77777777777778	2
2	NA	0	0	2	1	63	5	4	1	0	0	0	0	1	1	4	3	3	3	2	0	2	2	2	2	2	1	2	2	1	1	0	1	2	2	2	3	3	3	2	2	3	2.44444444444444	2
2	NA	0	0	3	NA	19	1	1	1	0	0	0	0	1	1	3	2	3	5	1	1	2	2	2	2	2	2	2	4	0	1	1	1	4	4	4	4	4	4	5	3	5	4.11111111111111	2
2	NA	0	0	1	0	55	4	3	1	0	0	0	0	1	1	7	5	1	4	2	0	2	2	2	2	2	2	2	4	0	1	1	1	3	3	3	4	3	3	3	2	2	2.88888888888889	1
2	NA	0	0	1	0	78	6	4	1	0	0	0	0	1	1	6	4	2	1	NA	1	2	2	2	2	2	2	2	4	0	1	1	1	4	4	4	5	5	4	5	4	5	4.44444444444444	2
3	NA	0	0	2	1	77	6	4	1	0	0	0	0	1	1	7	5	1	3	2	0	2	2	2	2	2	2	2	4	0	1	1	1	4	4	4	4	5	5	5	3	5	4.33333333333333	2
2	NA	0	0	2	1	66	5	4	1	0	0	0	0	1	1	5	4	2	4	2	0	2	2	2	2	2	2	2	4	0	1	1	1	3	3	2	4	3	4	4	1	2	2.88888888888889	2
2	NA	0	0	2	1	54	4	3	1	0	0	0	0	1	1	4	3	3	4	2	0	2	2	2	2	2	2	2	4	0	1	1	1	1	1	1	3	2	2	2	1	2	1.66666666666667	1
2	NA	0	0	2	1	51	4	3	1	0	0	0	0	1	1	8	5	1	1	NA	1	2	2	2	2	2	2	2	4	0	1	1	1	2	2	3	3	3	4	4	2	3	2.88888888888889	2
2	NA	0	0	2	1	80	6	4	1	0	0	0	0	1	1	6	4	2	3	2	0	2	2	2	2	2	2	2	4	0	1	1	1	4	3	3	4	4	3	3	3	3	3.33333333333333	2
3	NA	0	0	3	NA	23	1	1	1	0	0	0	0	1	1	5	4	2	5	2	0	1	1	2	2	1	1	2	1	1	0	0	1	1	2	1	2	3	2	2	1	2	1.77777777777778	1
2	NA	0	0	2	1	59	4	3	1	0	0	0	0	1	1	8	5	1	1	NA	1	2	2	2	2	2	2	2	4	0	1	1	1	3	3	3	3	3	3	3	3	2	2.88888888888889	2
2	NA	0	0	1	0	21	1	1	1	0	0	0	0	1	1	4	3	3	5	2	0	2	2	2	2	2	2	2	4	0	1	1	1	2	2	2	3	3	3	2	2	2	2.33333333333333	2
2	NA	0	0	2	1	43	3	2	1	0	0	0	0	1	1	8	5	1	1	NA	1	2	2	2	2	2	2	2	4	0	1	1	1	3	3	2	4	3	3	3	3	3	3	2
2	NA	0	0	1	0	37	2	2	1	0	0	0	0	1	1	4	3	3	5	2	0	2	2	2	2	2	2	2	4	0	1	1	1	5	4	5	5	5	5	5	3	4	4.55555555555556	2
2	NA	0	0	1	0	38	2	2	1	0	0	0	0	1	1	5	4	2	1	NA	1	2	2	2	2	2	2	2	4	0	1	1	1	3	5	3	5	5	5	5	1	4	4	2
2	NA	0	0	1	0	19	1	1	1	0	0	0	0	1	1	2	1	3	5	2	0	2	2	2	2	2	2	2	4	0	1	1	1	5	5	5	5	5	5	5	3	5	4.77777777777778	2
2	NA	0	0	1	0	22	1	1	1	0	0	0	0	1	1	8	5	1	5	2	0	2	2	2	2	2	2	2	4	0	1	1	1	5	5	5	5	5	5	5	5	5	5	2
2	NA	0	0	1	0	64	5	4	1	0	0	0	0	1	1	6	4	2	5	2	0	2	2	2	2	3	2	2	4	0	1	1	1	5	4	3	5	5	4	5	3	4	4.22222222222222	2
2	NA	0	0	2	1	59	4	3	1	0	0	0	0	1	1	8	5	1	1	NA	1	2	2	2	2	2	2	2	4	0	1	1	1	4	3	4	5	4	4	4	2	3	3.66666666666667	2
2	NA	0	0	1	0	30	2	2	1	0	0	0	0	1	1	8	5	1	5	2	0	2	2	2	2	2	2	2	4	0	1	1	1	3	3	4	4	3	3	4	1	2	3	2
NA	NA	NA	NA	1	0	30	2	2	1	0	0	0	0	1	1	4	3	3	5	2	0	2	2	2	2	2	2	2	4	0	1	1	1	5	4	5	5	5	5	5	3	4	4.55555555555556	2
2	NA	0	0	2	1	74	6	4	1	0	0	0	0	1	1	5	4	2	4	2	0	1	1	2	2	2	1	2	1	1	0	0	1	3	3	3	5	3	5	5	1	3	3.44444444444444	1
2	NA	0	0	1	0	77	6	4	1	0	0	0	0	1	1	4	3	3	3	2	0	2	2	2	2	2	2	2	4	0	1	1	1	4	2	4	5	4	4	5	3	4	3.88888888888889	2
2	NA	0	0	1	0	61	5	4	1	0	0	0	0	1	1	5	4	2	4	2	0	2	2	2	2	2	2	2	4	0	1	1	1	4	2	3	5	3	4	3	4	3	3.44444444444444	2
2	NA	0	0	1	0	31	2	2	1	0	0	0	0	1	1	8	5	1	5	2	0	2	2	2	2	2	2	2	4	0	1	1	1	5	5	5	5	5	5	5	5	5	5	2
2	NA	0	0	1	0	59	4	3	1	0	0	0	0	1	1	4	3	3	4	2	0	2	2	2	2	2	2	2	4	0	1	1	1	2	3	3	2	4	3	3	2	2	2.66666666666667	2
2	NA	0	0	2	1	52	4	3	1	0	0	0	0	1	1	5	4	2	1	NA	1	2	2	2	2	2	2	2	4	0	1	1	1	4	2	2	4	3	3	3	1	2	2.66666666666667	2
3	NA	0	0	1	0	28	1	2	1	0	0	0	0	1	1	5	4	2	4	1	1	2	2	2	2	2	1	2	2	1	1	0	1	3	2	2	3	3	4	4	2	2	2.77777777777778	2
2	NA	0	0	2	1	45	3	2	1	0	0	0	0	1	1	5	4	2	5	2	0	2	2	2	2	2	2	2	4	0	1	1	1	4	3	3	5	2	2	4	2	2	3	2
2	NA	0	0	1	0	28	1	2	1	0	0	0	0	1	1	5	4	2	1	NA	1	2	2	2	2	2	2	2	4	0	1	1	1	4	4	5	5	5	5	5	2	4	4.33333333333333	2
2	NA	0	0	1	0	39	2	2	1	0	0	0	0	1	1	5	4	2	1	NA	1	2	2	2	2	2	2	2	4	0	1	1	1	4	3	3	5	4	4	5	2	4	3.77777777777778	1
2	NA	0	0	2	1	40	3	2	1	0	0	0	0	1	1	5	4	2	NA	NA	NA	2	2	1	2	2	1	2	1	1	0	0	1	3	2	2	4	3	3	3	2	3	2.77777777777778	2
2	NA	0	0	1	0	73	6	4	1	0	0	0	0	1	1	4	3	3	1	NA	1	2	2	2	2	2	1	2	2	1	1	0	1	5	5	5	5	5	5	5	2	4	4.55555555555556	2
2	NA	0	0	2	1	66	5	4	1	0	0	0	0	1	1	6	4	2	1	NA	1	2	2	2	2	2	1	2	2	1	1	0	1	4	3	3	5	3	3	3	2	2	3.11111111111111	2
2	NA	0	0	2	1	35	2	2	1	0	0	0	0	1	1	5	4	2	5	2	0	2	2	2	2	2	2	2	4	0	1	1	1	5	5	5	5	5	5	5	5	5	5	2
2	NA	0	0	2	1	78	6	4	1	0	0	0	0	1	1	4	3	3	1	NA	1	2	2	2	2	2	2	2	4	0	1	1	1	4	4	2	5	3	3	5	2	2	3.33333333333333	2
2	NA	0	0	1	0	41	3	2	1	0	0	0	0	1	1	4	3	3	1	NA	1	2	2	2	2	2	2	2	4	0	1	1	1	3	2	1	4	2	3	3	1	2	2.33333333333333	1
2	NA	0	0	2	1	24	1	1	1	0	0	0	0	1	1	5	4	2	1	NA	1	2	2	2	2	2	2	2	4	0	1	1	1	5	4	3	5	5	4	5	2	4	4.11111111111111	2
2	NA	0	0	2	1	41	3	2	1	0	0	0	0	1	1	5	4	2	5	2	0	2	2	2	2	2	2	2	4	0	1	1	1	4	3	3	4	3	3	3	2	2	3	2
2	NA	0	0	2	1	44	3	2	1	0	0	0	0	1	1	5	4	2	1	NA	1	2	2	2	2	2	2	2	4	0	1	1	1	4	4	3	5	4	3	5	2	3	3.66666666666667	2
2	NA	0	0	1	0	29	1	2	1	0	0	0	0	1	1	4	3	3	5	2	0	2	1	2	1	2	1	2	1	1	0	0	1	3	5	3	5	3	3	5	2	3	3.55555555555556	2
2	NA	0	0	1	0	50	4	3	1	0	0	0	0	1	1	5	4	2	1	NA	1	2	2	2	2	2	2	2	4	0	1	1	1	3	2	2	3	4	4	4	3	3	3.11111111111111	2
2	NA	0	0	2	1	67	5	4	1	0	0	0	0	1	1	4	3	3	5	2	0	2	2	2	2	2	2	2	4	0	1	1	1	4	2	3	4	3	3	5	3	4	3.44444444444444	2
2	NA	0	0	2	1	68	5	4	1	0	0	0	0	1	1	4	3	3	1	NA	1	2	2	2	2	2	2	2	4	0	1	1	1	4	4	4	5	4	4	4	2	3	3.77777777777778	2
2	NA	0	0	2	1	31	2	2	1	0	0	0	0	1	1	4	3	3	5	2	0	2	2	2	2	2	1	2	2	1	1	0	1	3	3	4	5	4	4	4	2	3	3.55555555555556	1
3	NA	0	0	1	0	48	3	3	1	0	0	0	0	1	1	6	4	2	4	2	0	2	2	2	2	2	2	2	4	0	1	1	1	1	1	1	1	1	1	2	1	1	1.11111111111111	2
2	NA	0	0	1	0	58	4	3	1	0	0	0	0	1	1	8	5	1	4	2	0	2	2	2	2	2	1	2	2	1	1	0	1	3	3	3	4	3	3	3	2	2	2.88888888888889	2
2	NA	0	0	2	1	35	2	2	1	0	0	0	0	1	1	7	5	1	1	NA	1	2	2	2	2	2	1	2	2	1	1	0	1	1	1	1	3	2	2	3	1	1	1.66666666666667	2
2	NA	0	0	1	0	60	5	3	1	0	0	0	0	1	1	7	5	1	1	NA	1	2	2	2	2	2	2	2	4	0	1	1	1	2	3	4	3	3	2	3	2	3	2.77777777777778	2
2	NA	0	0	1	0	73	6	4	1	0	0	0	0	1	1	4	3	3	1	NA	1	3	3	3	1	2	2	2	1	1	0	1	1	3	3	3	4	3	3	3	3	3	3.11111111111111	2
3	NA	0	0	2	1	24	1	1	1	0	0	0	0	1	1	8	5	1	5	2	0	2	2	2	2	2	2	2	4	0	1	1	1	5	4	4	5	5	4	5	4	5	4.55555555555556	2
3	NA	0	0	2	1	38	2	2	1	0	0	0	0	1	1	8	5	1	1	NA	1	2	1	2	2	3	2	1	1	1	0	1	0	5	4	4	5	5	5	5	4	5	4.66666666666667	2
2	NA	0	0	1	0	37	2	2	1	0	0	0	0	1	1	5	4	2	5	2	0	2	2	2	2	2	2	2	4	0	1	1	1	5	3	3	3	5	5	5	3	4	4	2
2	NA	0	0	2	1	79	6	4	1	0	0	0	0	1	1	6	4	2	3	2	0	2	2	2	2	2	2	2	4	0	1	1	1	5	4	4	5	5	5	5	5	5	4.77777777777778	2
2	NA	0	0	2	1	22	1	1	1	0	0	0	0	1	1	4	3	3	5	2	0	2	2	2	2	2	2	2	4	0	1	1	1	4	4	4	5	4	4	4	4	4	4.11111111111111	2
2	NA	0	0	2	1	40	3	2	1	0	0	0	0	1	1	4	3	3	1	NA	1	3	3	3	3	3	NA	NA	4	0	1	1	1	4	3	3	5	4	3	4	1	2	3.22222222222222	2
2	NA	0	0	1	0	63	5	4	1	0	0	0	0	1	1	5	4	2	1	NA	1	2	2	2	2	2	2	2	4	0	1	1	1	5	4	4	5	5	4	5	3	5	4.44444444444444	1
2	NA	0	0	2	1	74	6	4	1	0	0	0	0	1	1	4	3	3	3	2	0	2	2	2	1	2	2	2	1	1	0	1	1	4	4	3	4	3	4	3	3	2	3.33333333333333	2
2	NA	0	0	1	0	84	6	4	1	0	0	0	0	1	1	4	3	3	3	2	0	2	2	2	2	2	2	NA	4	0	1	1	1	5	5	4	5	5	4	5	2	3	4.22222222222222	2
2	NA	0	0	2	1	77	6	4	1	0	0	0	0	1	1	4	3	3	1	NA	1	2	2	2	2	2	2	2	4	0	1	1	1	5	4	5	5	5	5	5	4	5	4.77777777777778	2
2	NA	0	0	1	0	59	4	3	1	0	0	0	0	1	1	5	4	2	1	NA	1	2	2	2	2	2	1	2	2	1	1	0	1	5	4	5	5	5	5	5	5	5	4.88888888888889	2
2	NA	0	0	1	0	23	1	1	1	0	0	0	0	1	1	5	4	2	5	1	1	2	2	2	2	2	2	2	4	0	1	1	1	5	2	3	5	5	3	5	3	4	3.88888888888889	2
2	NA	0	0	2	1	50	4	3	1	0	0	0	0	1	1	5	4	2	4	2	0	2	2	2	2	2	2	2	4	0	1	1	1	4	3	3	4	4	4	5	4	4	3.88888888888889	2
2	NA	0	0	2	1	48	3	3	1	0	0	0	0	1	1	3	2	3	3	2	0	2	2	2	2	2	2	2	4	0	1	1	1	5	4	3	5	5	5	5	4	5	4.55555555555556	2
2	NA	0	0	1	0	84	6	4	1	0	0	0	0	1	1	6	4	2	1	NA	1	2	2	2	2	2	2	2	4	0	1	1	1	5	5	5	5	5	5	5	5	5	5	2
2	NA	0	0	1	0	58	4	3	1	0	0	0	0	1	1	4	3	3	5	2	0	2	2	2	2	2	2	2	4	0	1	1	1	4	3	3	1	3	3	4	2	3	2.88888888888889	2
2	NA	0	0	2	1	64	5	4	1	0	0	0	0	1	1	4	3	3	2	2	0	2	2	2	2	2	2	2	4	0	1	1	1	5	5	5	5	5	5	5	4	5	4.88888888888889	2
2	NA	0	0	1	0	44	3	2	1	0	0	0	0	1	1	4	3	3	5	1	1	2	2	2	1	2	2	2	1	1	0	1	1	5	5	5	5	5	5	5	5	5	5	2
2	NA	0	0	1	0	77	6	4	1	0	0	0	0	1	1	4	3	3	5	2	0	2	2	2	1	2	2	2	1	1	0	1	1	3	3	4	2	3	3	4	4	3	3.22222222222222	2
2	NA	0	0	1	0	43	3	2	1	0	0	0	0	1	1	4	3	3	4	1	1	2	2	2	2	3	2	2	4	0	1	1	1	3	2	2	4	2	4	4	2	2	2.77777777777778	2
2	NA	0	0	2	1	33	2	2	1	0	0	0	0	1	1	8	5	1	1	NA	1	2	2	2	2	2	1	2	2	1	1	0	1	2	2	2	4	3	3	4	2	2	2.66666666666667	2
3	NA	0	0	1	0	83	6	4	1	0	0	0	0	1	1	7	5	1	1	NA	1	2	3	3	3	2	2	2	4	0	1	1	1	2	1	2	2	3	3	3	1	1	2	2
1	NA	1	NA	2	1	58	4	3	1	0	0	0	0	1	1	8	5	1	1	NA	1	2	2	2	2	2	2	2	4	0	1	1	1	1	1	1	4	3	4	5	1	1	2.33333333333333	2
2	NA	0	0	2	1	52	4	3	1	0	0	0	0	1	1	5	4	2	1	NA	1	2	2	2	2	2	2	2	4	0	1	1	1	1	1	1	1	1	1	1	1	1	1	2
2	NA	0	0	1	0	79	6	4	1	0	0	0	0	1	1	4	3	3	1	NA	1	2	2	2	2	2	2	2	4	0	1	1	1	4	3	2	4	3	2	5	1	1	2.77777777777778	2
2	NA	0	0	2	1	35	2	2	1	0	0	0	0	1	1	5	4	2	1	NA	1	2	2	1	1	2	1	2	1	1	0	0	1	3	3	3	4	3	3	2	2	2	2.77777777777778	2
2	NA	0	0	1	0	41	3	2	1	0	0	0	0	1	1	5	4	2	5	2	0	2	2	2	2	2	2	2	4	0	1	1	1	2	2	2	4	2	2	4	2	2	2.44444444444444	2
2	NA	0	0	2	1	19	1	1	1	0	0	0	0	1	1	5	4	2	5	2	0	2	2	2	2	2	2	2	4	0	1	1	1	1	2	1	3	1	2	3	1	1	1.66666666666667	2
2	NA	0	0	1	0	52	4	3	1	0	0	0	0	1	1	4	3	3	5	2	0	2	2	2	2	2	2	2	4	0	1	1	1	1	1	1	2	1	4	2	1	1	1.55555555555556	1
2	NA	0	0	2	1	22	1	1	1	0	0	0	0	1	1	4	3	3	5	2	0	2	2	2	2	2	2	2	4	0	1	1	1	3	2	2	3	3	3	4	1	1	2.44444444444444	1
2	NA	0	0	1	0	67	5	4	1	0	0	0	0	1	1	6	4	2	1	NA	1	2	2	2	2	2	2	2	4	0	1	1	1	5	1	1	5	3	4	5	1	2	3	2
2	NA	0	0	2	1	57	4	3	1	0	0	0	0	1	1	5	4	2	1	NA	1	2	2	2	2	2	2	2	3	1	1	1	1	2	3	3	3	3	1	4	1	1	2.33333333333333	2
2	NA	0	0	2	1	54	4	3	1	0	0	0	0	1	1	5	4	2	4	1	1	2	2	2	2	2	2	2	4	0	1	1	1	1	1	1	1	1	1	1	1	1	1	2
2	NA	0	0	2	1	55	4	3	1	0	0	0	0	1	1	6	4	2	1	NA	1	2	2	2	2	2	2	2	4	0	1	1	1	4	4	3	3	4	3	4	3	3	3.44444444444444	2
2	NA	0	0	1	0	47	3	3	1	0	0	0	0	1	1	7	5	1	1	NA	1	2	2	2	2	2	2	2	4	0	1	1	1	2	2	3	3	3	2	2	2	2	2.33333333333333	2
2	NA	0	0	2	1	70	6	4	1	0	0	0	0	1	1	5	4	2	1	NA	1	2	2	2	2	2	2	2	4	0	1	1	1	5	5	5	5	5	5	5	5	5	5	2
2	NA	0	0	2	1	65	5	4	1	0	0	0	0	1	1	8	5	1	4	2	0	2	2	2	2	2	2	2	4	0	1	1	1	3	3	3	5	5	5	5	3	5	4.11111111111111	2
2	NA	0	0	1	0	26	1	2	1	0	0	0	0	1	1	5	4	2	5	2	0	2	2	2	2	2	2	2	4	0	1	1	1	5	1	2	4	4	4	3	2	3	3.11111111111111	2
3	NA	0	0	1	0	58	4	3	1	0	0	0	0	1	1	6	4	2	1	NA	1	2	2	2	2	2	2	2	4	0	1	1	1	3	2	3	4	3	3	4	1	2	2.77777777777778	2
2	NA	0	0	2	1	50	4	3	1	0	0	0	0	1	1	5	4	2	1	NA	1	2	2	2	2	2	2	2	4	0	1	1	1	3	3	3	5	3	4	4	1	1	3	2
2	NA	0	0	2	1	28	1	2	1	0	0	0	0	1	1	5	4	2	1	NA	1	2	2	2	2	2	2	2	4	0	1	1	1	1	2	1	3	3	1	3	1	1	1.77777777777778	2
2	NA	0	0	2	1	63	5	4	1	0	0	0	0	1	1	4	3	3	5	2	0	2	2	2	2	2	1	2	2	1	1	0	1	3	3	3	3	3	3	3	3	3	3	2
2	NA	0	0	2	1	73	6	4	1	0	0	0	0	1	1	4	3	3	3	2	0	2	2	2	2	2	2	2	4	0	1	1	1	2	2	2	2	2	3	3	1	1	2	1
2	NA	0	0	2	1	58	4	3	1	0	0	0	0	1	1	5	4	2	2	2	0	2	2	2	1	2	2	2	1	1	0	1	1	5	3	3	5	5	5	3	2	3	3.77777777777778	2
2	NA	0	0	2	1	29	1	2	1	0	0	0	0	1	1	8	5	1	5	2	0	2	2	2	2	2	2	2	4	0	1	1	1	2	1	1	2	2	1	2	1	1	1.44444444444444	2
2	NA	0	0	1	0	80	6	4	1	0	0	0	0	1	1	4	3	3	1	NA	1	2	2	2	2	2	2	2	4	0	1	1	1	2	3	2	3	2	3	2	3	2	2.44444444444444	2
2	NA	0	0	1	0	48	3	3	1	0	0	0	0	1	1	5	4	2	1	NA	1	2	2	2	2	2	2	2	4	0	1	1	1	1	1	1	3	2	1	2	1	1	1.44444444444444	2
2	NA	0	0	2	1	55	4	3	1	0	0	0	0	1	1	4	3	3	5	2	0	2	2	2	2	2	2	2	4	0	1	1	1	2	2	2	3	2	2	2	1	1	1.88888888888889	2
2	NA	0	0	2	1	42	3	2	1	0	0	0	0	1	1	8	5	1	1	NA	1	2	2	2	2	2	2	2	4	0	1	1	1	1	3	1	3	3	5	5	1	2	2.66666666666667	2
2	NA	0	0	2	1	36	2	2	1	0	0	0	0	1	1	8	5	1	5	1	1	2	2	2	2	2	2	2	4	0	1	1	1	5	1	1	5	1	1	5	1	1	2.33333333333333	2
2	NA	0	0	2	1	40	3	2	1	0	0	0	0	1	1	8	5	1	1	NA	1	2	2	2	2	2	1	2	2	1	1	0	1	3	2	1	2	2	2	3	1	1	1.88888888888889	2
2	NA	0	0	2	1	57	4	3	1	0	0	0	0	1	1	8	5	1	4	2	0	2	2	2	2	2	1	2	2	1	1	0	1	NA	NA	NA	NA	NA	NA	NA	NA	NA	NA	2
2	NA	0	0	2	1	52	4	3	1	0	0	0	0	1	1	4	3	3	1	NA	1	2	2	2	2	2	2	2	4	0	1	1	1	2	2	1	3	1	2	2	1	1	1.66666666666667	2
2	NA	0	0	1	0	42	3	2	1	0	0	0	0	1	1	5	4	2	5	2	0	2	2	2	2	2	2	2	3	1	1	1	1	2	2	2	3	3	3	4	1	1	2.33333333333333	2
2	NA	0	0	1	0	28	1	2	1	0	0	0	0	1	1	5	4	2	5	1	1	2	2	2	2	2	2	2	4	0	1	1	1	5	3	3	5	4	5	5	3	5	4.22222222222222	2
2	NA	0	0	2	1	45	3	2	1	0	0	0	0	1	1	8	5	1	5	2	0	2	1	2	2	2	1	2	1	1	0	0	1	4	1	3	5	2	2	5	1	1	2.66666666666667	2
2	NA	0	0	2	1	20	1	1	1	0	0	0	0	1	1	4	3	3	5	2	0	2	2	2	2	2	2	2	4	0	1	1	1	2	1	1	4	2	1	2	1	1	1.66666666666667	2
2	NA	0	0	1	0	49	3	3	1	0	0	0	0	1	1	5	4	2	5	1	1	2	2	2	2	2	2	2	4	0	1	1	1	4	2	3	5	5	3	5	2	4	3.66666666666667	2
2	NA	0	0	1	0	57	4	3	1	0	0	0	0	1	1	4	3	3	1	NA	1	2	2	2	2	2	2	2	4	0	1	1	1	1	3	1	3	2	1	4	1	2	2	2
2	NA	0	0	2	1	44	3	2	1	0	0	0	0	1	1	8	5	1	1	NA	1	2	2	2	2	2	2	2	4	0	1	1	1	2	3	1	1	1	2	4	3	4	2.33333333333333	2
2	NA	0	0	1	0	66	5	4	1	0	0	0	0	1	1	4	3	3	1	NA	1	2	2	2	2	2	2	2	4	0	1	1	1	2	1	4	5	4	5	5	3	4	3.66666666666667	2
2	NA	0	0	2	1	55	4	3	1	0	0	0	0	1	1	6	4	2	1	NA	1	2	2	2	2	2	2	2	4	0	1	1	1	4	2	1	4	2	2	5	1	1	2.44444444444444	2
2	NA	0	0	1	0	63	5	4	1	0	0	0	0	1	1	5	4	2	1	NA	1	2	2	2	2	2	2	2	4	0	1	1	1	3	2	2	3	4	3	4	2	3	2.88888888888889	2
2	NA	0	0	1	0	71	6	4	1	0	0	0	0	1	1	5	4	2	3	2	0	2	2	2	2	2	1	2	2	1	1	0	1	2	2	2	3	3	3	4	2	2	2.55555555555556	2
2	NA	0	0	1	0	37	2	2	1	0	0	0	0	1	1	4	3	3	5	1	1	2	2	2	2	2	1	2	2	1	1	0	1	2	2	1	3	3	3	3	2	3	2.44444444444444	2
3	NA	0	0	1	0	26	1	2	1	0	0	0	0	1	1	5	4	2	5	2	0	2	2	2	2	2	2	2	4	0	1	1	1	3	3	3	3	3	3	3	3	3	3	2
2	NA	0	0	2	1	32	2	2	1	0	0	0	0	1	1	5	4	2	5	2	0	2	2	2	1	2	2	1	1	1	0	1	0	4	3	2	4	4	4	4	2	2	3.22222222222222	2
2	NA	0	0	1	0	81	6	4	1	0	0	0	0	1	1	8	5	1	3	2	0	2	2	2	2	2	2	2	4	0	1	1	1	5	5	5	5	5	5	5	3	4	4.66666666666667	2
2	NA	0	0	2	1	26	1	2	1	0	0	0	0	1	1	5	4	2	5	1	1	2	2	2	2	2	2	2	4	0	1	1	1	5	2	2	5	2	3	5	1	1	2.88888888888889	2
3	NA	0	0	2	1	41	3	2	1	0	0	0	0	1	1	8	5	1	4	2	0	2	2	2	2	2	2	2	4	0	1	1	1	3	3	2	5	4	3	3	2	3	3.11111111111111	2
2	NA	0	0	1	0	29	1	2	1	0	0	0	0	1	1	4	3	3	4	2	0	2	2	2	2	2	2	2	4	0	1	1	1	1	1	1	2	1	1	1	1	1	1.11111111111111	2
2	NA	0	0	1	0	39	2	2	1	0	0	0	0	1	1	8	5	1	1	NA	1	2	2	2	2	2	2	2	4	0	1	1	1	5	1	1	5	2	4	5	1	1	2.77777777777778	2
2	NA	0	0	2	1	47	3	3	1	0	0	0	0	1	1	6	4	2	1	NA	1	1	2	2	2	2	2	2	1	1	0	1	1	2	2	1	3	2	1	3	1	1	1.77777777777778	2
2	NA	0	0	1	0	40	3	2	1	0	0	0	0	1	1	5	4	2	1	NA	1	2	2	2	2	2	1	2	2	1	1	0	1	3	2	3	5	4	3	3	1	2	2.88888888888889	2
2	NA	0	0	2	1	48	3	3	1	0	0	0	0	1	1	8	5	1	1	NA	1	2	2	2	2	2	2	2	3	1	1	1	1	2	1	1	2	1	2	2	1	1	1.44444444444444	2
2	NA	0	0	2	1	56	4	3	1	0	0	0	0	1	1	5	4	2	1	NA	1	2	2	2	2	2	2	2	4	0	1	1	1	5	4	4	3	5	5	5	3	4	4.22222222222222	2
2	NA	0	0	1	0	27	1	2	1	0	0	0	0	1	1	7	5	1	5	2	0	2	2	2	2	2	2	2	4	0	1	1	1	4	2	3	5	5	4	5	2	2	3.55555555555556	1
2	NA	0	0	1	0	77	6	4	1	0	0	0	0	1	1	5	4	2	1	NA	1	2	2	2	2	2	2	2	4	0	1	1	1	3	3	2	4	2	3	4	1	3	2.77777777777778	2
2	NA	0	0	2	1	53	4	3	1	0	0	0	0	1	1	5	4	2	4	2	0	2	1	2	1	2	2	2	1	1	0	1	1	3	2	2	2	2	2	3	2	2	2.22222222222222	1
2	NA	0	0	2	1	52	4	3	1	0	0	0	0	1	1	5	4	2	1	NA	1	2	1	2	1	2	2	2	1	1	0	1	1	3	2	2	2	2	2	3	2	2	2.22222222222222	2
2	NA	0	0	2	1	51	4	3	1	0	0	0	0	1	1	1	1	3	1	NA	1	2	2	2	2	2	2	2	4	0	1	1	1	4	3	4	5	4	4	4	3	3	3.77777777777778	2
2	NA	0	0	2	1	69	5	4	1	0	0	0	0	1	1	4	3	3	4	2	0	2	2	2	2	2	2	2	4	0	1	1	1	2	2	2	4	3	3	3	1	2	2.44444444444444	2
2	NA	0	0	2	1	18	1	1	1	0	0	0	0	1	1	1	1	3	5	2	0	2	2	2	2	2	2	2	4	0	1	1	1	3	4	1	5	2	4	5	2	4	3.33333333333333	2
3	NA	0	0	1	0	59	4	3	1	0	0	0	0	1	1	8	5	1	5	1	1	2	2	2	2	2	2	2	4	0	1	1	1	4	2	2	3	4	3	4	1	1	2.66666666666667	2
2	NA	0	0	1	0	56	4	3	1	0	0	0	0	1	1	7	5	1	1	NA	1	2	2	2	2	2	2	2	4	0	1	1	1	4	3	1	5	4	3	5	2	3	3.33333333333333	2
3	NA	0	0	2	1	50	4	3	1	0	0	0	0	1	1	8	5	1	5	2	0	3	3	3	3	3	2	1	3	1	1	1	0	3	2	3	2	3	3	3	1	1	2.33333333333333	2
2	NA	0	0	2	1	75	6	4	1	0	0	0	0	1	1	5	4	2	1	NA	1	2	2	2	2	2	2	2	4	0	1	1	1	3	2	2	4	3	3	3	1	1	2.44444444444444	1
2	NA	0	0	1	0	25	1	1	1	0	0	0	0	1	1	5	4	2	5	2	0	2	2	2	2	2	2	2	4	0	1	1	1	3	2	1	3	4	3	4	2	3	2.77777777777778	2
2	NA	0	0	1	0	34	2	2	1	0	0	0	0	1	1	5	4	2	1	NA	1	2	2	2	2	2	2	2	4	0	1	1	1	3	2	1	3	3	2	4	1	2	2.33333333333333	2
3	NA	0	0	1	0	52	4	3	1	0	0	0	0	1	1	6	4	2	4	1	1	2	2	2	2	2	1	2	2	1	1	0	1	1	1	1	1	1	1	2	1	1	1.11111111111111	2
2	NA	0	0	2	1	44	3	2	1	0	0	0	0	1	1	5	4	2	1	NA	1	2	2	2	2	2	2	2	4	0	1	1	1	2	1	1	3	1	1	2	1	1	1.44444444444444	2
2	NA	0	0	1	0	28	1	2	1	0	0	0	0	1	1	5	4	2	5	2	0	2	2	2	2	2	2	2	4	0	1	1	1	4	3	2	3	3	3	4	1	2	2.77777777777778	1
2	NA	0	0	2	1	22	1	1	1	0	0	0	0	1	1	8	5	1	5	2	0	2	2	2	2	2	2	2	4	0	1	1	1	3	4	2	5	3	4	3	2	3	3.22222222222222	1
2	NA	0	0	2	1	48	3	3	1	0	0	0	0	1	1	5	4	2	4	2	0	2	2	2	2	2	2	2	4	0	1	1	1	3	3	3	5	4	2	4	2	3	3.22222222222222	2
2	NA	0	0	2	1	66	5	4	1	0	0	0	0	1	1	5	4	2	4	2	0	2	2	2	2	3	2	2	4	0	1	1	1	5	5	5	5	5	5	5	5	5	5	2
2	NA	0	0	1	0	74	6	4	1	0	0	0	0	1	1	4	3	3	5	2	0	2	2	2	2	2	2	2	4	0	1	1	1	4	1	1	4	4	2	3	1	3	2.55555555555556	2
2	NA	0	0	2	1	35	2	2	1	0	0	0	0	1	1	5	4	2	4	2	0	2	2	2	2	2	1	2	2	1	1	0	1	2	3	3	3	3	3	2	2	2	2.55555555555556	2
2	NA	0	0	1	0	28	1	2	1	0	0	0	0	1	1	8	5	1	5	1	1	2	2	2	2	2	2	2	4	0	1	1	1	4	4	3	4	5	4	4	4	4	4	2
2	NA	0	0	1	0	45	3	2	1	0	0	0	0	1	1	7	5	1	4	2	0	2	2	2	2	2	2	2	4	0	1	1	1	2	1	3	4	4	3	3	1	2	2.55555555555556	2
2	NA	0	0	1	0	36	2	2	1	0	0	0	0	1	1	5	4	2	5	2	0	2	2	2	2	2	1	2	2	1	1	0	1	2	2	1	3	3	2	4	1	2	2.22222222222222	2
2	NA	0	0	2	1	75	6	4	1	0	0	0	0	1	1	5	4	2	1	NA	1	2	2	2	2	2	2	2	4	0	1	1	1	3	3	3	3	3	3	3	1	2	2.66666666666667	1
3	NA	0	0	2	1	26	1	2	1	0	0	0	0	1	1	7	5	1	5	1	1	2	2	2	2	2	1	1	2	1	1	0	0	5	3	2	5	3	1	4	1	2	2.88888888888889	2
2	NA	0	0	1	0	25	1	1	1	0	0	0	0	1	1	4	3	3	5	2	0	2	2	2	2	2	2	2	4	0	1	1	1	2	2	2	2	2	2	2	2	2	2	2
2	NA	0	0	2	1	29	1	2	1	0	0	0	0	1	1	4	3	3	5	1	1	2	2	2	2	2	2	2	4	0	1	1	1	2	2	3	2	3	3	2	2	3	2.44444444444444	2
2	NA	0	0	1	0	29	1	2	1	0	0	0	0	1	1	8	5	1	5	2	0	2	2	2	2	2	1	2	2	1	1	0	1	3	1	1	1	1	2	2	1	1	1.44444444444444	2
2	NA	0	0	2	1	33	2	2	1	0	0	0	0	1	1	4	3	3	5	1	1	2	2	2	2	2	2	2	4	0	1	1	1	3	2	3	4	3	3	4	1	2	2.77777777777778	2
2	NA	0	0	2	1	46	3	3	1	0	0	0	0	1	1	5	4	2	4	2	0	2	2	2	2	3	2	2	4	0	1	1	1	3	3	3	4	3	3	3	2	3	3	2
2	NA	0	0	1	0	50	4	3	1	0	0	0	0	1	1	5	4	2	5	2	0	2	2	2	2	2	1	2	2	1	1	0	1	4	3	4	5	4	3	4	1	3	3.44444444444444	2
2	NA	0	0	2	1	67	5	4	1	0	0	0	0	1	1	4	3	3	3	2	0	2	2	2	2	2	1	2	2	1	1	0	1	3	2	2	4	3	3	3	1	2	2.55555555555556	2
2	NA	0	0	2	1	75	6	4	1	0	0	0	0	1	1	4	3	3	3	2	0	2	2	2	2	2	2	2	4	0	1	1	1	3	2	3	3	3	2	3	1	2	2.44444444444444	2
2	NA	0	0	1	0	64	5	4	1	0	0	0	0	1	1	8	5	1	1	NA	1	2	2	2	2	2	2	2	4	0	1	1	1	2	2	2	4	3	4	3	1	3	2.66666666666667	2
2	NA	0	0	2	1	73	6	4	1	0	0	0	0	1	1	4	3	3	1	NA	1	2	2	2	2	2	2	2	4	0	1	1	1	3	3	2	4	5	3	3	2	3	3.11111111111111	2
3	NA	0	0	2	1	62	5	4	1	0	0	0	0	1	1	5	4	2	1	NA	1	2	2	2	2	2	2	2	4	0	1	1	1	2	1	1	2	1	1	2	1	1	1.33333333333333	2
2	NA	0	0	2	1	61	5	4	1	0	0	0	0	1	1	5	4	2	3	1	1	2	2	2	2	2	1	2	2	1	1	0	1	3	2	1	4	3	2	2	1	2	2.22222222222222	1
3	NA	0	0	2	1	70	6	4	1	0	0	0	0	1	1	4	3	3	3	2	0	2	2	2	2	2	1	2	2	1	1	0	1	1	1	1	2	1	1	2	1	1	1.22222222222222	2
2	NA	0	0	2	1	75	6	4	1	0	0	0	0	1	1	7	5	1	1	NA	1	2	2	2	2	2	2	2	4	0	1	1	1	3	3	3	4	4	4	4	3	3	3.44444444444444	1
2	NA	0	0	2	1	69	5	4	1	0	0	0	0	1	1	4	3	3	1	NA	1	2	2	2	2	2	2	2	4	0	1	1	1	4	3	3	4	4	4	4	2	3	3.44444444444444	2
3	NA	0	0	2	1	45	3	2	1	0	0	0	0	1	1	5	4	2	1	NA	1	2	2	2	2	2	2	2	4	0	1	1	1	1	1	1	2	1	1	1	2	1	1.22222222222222	2
2	NA	0	0	2	1	72	6	4	1	0	0	0	0	1	1	5	4	2	3	2	0	2	2	2	2	2	2	2	4	0	1	1	1	3	2	1	3	2	2	2	1	1	1.88888888888889	2
2	NA	0	0	1	0	37	2	2	1	0	0	0	0	1	1	5	4	2	1	NA	1	2	2	2	2	2	2	2	4	0	1	1	1	5	5	5	5	5	5	5	5	5	5	2
2	NA	0	0	1	0	34	2	2	1	0	0	0	0	1	1	6	4	2	5	1	1	2	2	2	2	2	2	2	4	0	1	1	1	5	2	1	5	3	4	5	1	2	3.11111111111111	2
3	NA	0	0	2	1	60	5	3	1	0	0	0	0	1	1	5	4	2	4	2	0	2	2	2	2	2	2	2	4	0	1	1	1	2	2	1	3	2	1	3	1	1	1.77777777777778	2
2	NA	0	0	1	0	61	5	4	1	0	0	0	0	1	1	8	5	1	1	NA	1	2	2	2	2	2	2	2	4	0	1	1	1	5	3	5	5	5	5	5	3	4	4.44444444444444	1
3	NA	0	0	1	0	31	2	2	1	0	0	0	0	1	1	8	5	1	5	1	1	2	2	1	2	2	1	2	1	1	0	0	1	2	2	1	3	1	2	3	1	1	1.77777777777778	2
2	NA	0	0	2	1	76	6	4	1	0	0	0	0	1	1	9	4	NA	3	2	0	2	2	2	2	2	2	2	4	0	1	1	1	3	2	3	4	3	3	3	2	2	2.77777777777778	2
2	NA	0	0	1	0	79	6	4	1	0	0	0	0	1	1	8	5	1	1	NA	1	2	2	2	2	2	2	2	4	0	1	1	1	3	3	3	4	3	3	4	2	2	3	2
2	NA	0	0	2	1	48	3	3	1	0	0	0	0	1	1	5	4	2	1	NA	1	NA	1	NA	1	1	1	2	1	1	0	0	1	2	2	2	4	2	1	2	1	1	1.88888888888889	1
2	NA	0	0	2	1	62	5	4	1	0	0	0	0	1	1	5	4	2	1	NA	1	2	2	2	2	2	2	2	4	0	1	1	1	4	3	3	4	4	3	3	2	4	3.33333333333333	2
2	NA	0	0	1	0	73	6	4	1	0	0	0	0	1	1	5	4	2	1	NA	1	2	2	2	2	2	2	2	4	0	1	1	1	4	3	3	4	3	2	2	2	3	2.88888888888889	2
3	NA	0	0	2	1	51	4	3	1	0	0	0	0	1	1	4	3	3	1	NA	1	2	2	2	1	2	1	2	1	1	0	0	1	3	2	3	3	3	3	3	2	2	2.66666666666667	1
2	NA	0	0	2	1	29	1	2	1	0	0	0	0	1	1	5	4	2	1	NA	1	2	2	2	2	2	2	2	4	0	1	1	1	4	3	3	4	3	3	3	2	3	3.11111111111111	2
2	NA	0	0	1	0	37	2	2	1	0	0	0	0	1	1	5	4	2	1	NA	1	2	2	2	2	2	2	2	4	0	1	1	1	3	1	2	5	5	5	4	1	3	3.22222222222222	1
2	NA	0	0	2	1	46	3	3	1	0	0	0	0	1	1	5	4	2	1	NA	1	2	2	2	2	2	2	2	4	0	1	1	1	3	4	3	3	2	3	4	4	4	3.33333333333333	2
3	NA	0	0	1	0	36	2	2	1	0	0	0	0	1	1	4	3	3	2	2	0	2	2	2	2	2	1	2	2	1	1	0	1	2	2	2	5	3	2	3	3	3	2.77777777777778	2
2	NA	0	0	1	0	67	5	4	1	0	0	0	0	1	1	4	3	3	1	NA	1	2	2	2	2	2	2	2	4	0	1	1	1	4	3	3	5	3	5	4	2	3	3.55555555555556	2
2	NA	0	0	1	0	42	3	2	1	0	0	0	0	1	1	NA	1	NA	5	2	0	2	2	2	2	2	2	2	4	0	1	1	1	3	2	3	4	3	3	4	2	2	2.88888888888889	2
2	NA	0	0	1	0	50	4	3	1	0	0	0	0	1	1	4	3	3	1	NA	1	2	2	2	2	2	2	2	4	0	1	1	1	3	3	3	3	3	3	3	2	3	2.88888888888889	2
2	NA	0	0	2	1	48	3	3	1	0	0	0	0	1	1	3	2	3	1	NA	1	2	2	2	2	3	2	2	3	1	1	1	1	2	2	2	2	2	1	1	1	1	1.55555555555556	2
2	NA	0	0	1	0	28	1	2	1	0	0	0	0	1	1	4	3	3	1	NA	1	2	2	2	2	2	2	2	4	0	1	1	1	5	5	5	5	5	5	5	5	5	5	2
3	NA	0	0	2	1	56	4	3	1	0	0	0	0	1	1	5	4	2	1	NA	1	2	2	2	2	2	2	2	4	0	1	1	1	3	3	3	3	3	3	3	2	2	2.77777777777778	2
2	NA	0	0	1	0	32	2	2	1	0	0	0	0	1	1	7	5	1	5	1	1	2	2	2	2	2	2	2	4	0	1	1	1	3	2	2	4	2	2	3	1	2	2.33333333333333	2
2	NA	0	0	1	0	45	3	2	1	0	0	0	0	1	1	5	4	2	1	NA	1	2	2	2	2	2	2	2	4	0	1	1	1	2	2	2	3	3	3	3	1	2	2.33333333333333	1
3	NA	0	0	2	1	18	1	1	1	0	0	0	0	1	1	4	3	3	5	2	0	2	2	2	2	2	2	2	3	1	1	1	1	2	2	3	3	3	2	2	3	2	2.44444444444444	2
2	NA	0	0	1	0	65	5	4	1	0	0	0	0	1	1	5	4	2	1	NA	1	2	2	2	2	2	2	2	4	0	1	1	1	3	3	3	3	2	2	2	1	1	2.22222222222222	1
NA	NA	NA	NA	2	1	54	4	3	1	0	0	0	0	1	1	5	4	2	1	NA	1	2	2	2	2	2	2	2	4	0	1	1	1	2	2	2	2	2	2	2	2	2	2	2
2	NA	0	0	1	0	32	2	2	1	0	0	0	0	1	1	4	3	3	5	1	1	2	2	2	2	2	1	2	2	1	1	0	1	2	2	2	3	3	3	2	2	3	2.44444444444444	2
2	NA	0	0	1	0	48	3	3	1	0	0	0	0	1	1	5	4	2	1	NA	1	2	2	2	2	2	2	2	4	0	1	1	1	2	2	2	4	2	2	3	2	2	2.33333333333333	2
2	NA	0	0	1	0	91	6	4	1	0	0	0	0	1	1	4	3	3	3	NA	NA	2	2	2	2	2	2	2	4	0	1	1	1	2	3	2	4	3	3	4	1	2	2.66666666666667	2
2	NA	0	0	2	1	28	1	2	1	0	0	0	0	1	1	5	4	2	1	NA	1	2	2	2	2	2	2	2	4	0	1	1	1	2	2	2	3	2	3	2	1	2	2.11111111111111	2
2	NA	0	0	2	1	60	5	3	1	0	0	0	0	1	1	6	4	2	3	2	0	2	2	2	2	2	2	2	4	0	1	1	1	5	5	3	3	4	4	4	3	4	3.88888888888889	2
2	NA	0	0	1	0	38	2	2	1	0	0	0	0	1	1	4	3	3	1	NA	1	2	2	2	2	2	1	2	2	1	1	0	1	3	3	4	3	3	3	3	4	3	3.22222222222222	2
2	NA	0	0	2	1	46	3	3	1	0	0	0	0	1	1	5	4	2	4	1	1	2	2	2	2	2	2	2	4	0	1	1	1	3	3	3	4	2	2	3	1	3	2.66666666666667	2
2	NA	0	0	2	1	40	3	2	1	0	0	0	0	1	1	5	4	2	5	2	0	2	2	2	2	3	2	2	4	0	1	1	1	1	1	2	3	2	3	3	1	1	1.88888888888889	2
2	NA	0	0	1	0	66	5	4	1	0	0	0	0	1	1	5	4	2	4	1	1	2	2	2	2	2	2	2	3	1	1	1	1	2	3	2	4	4	4	4	4	4	3.44444444444444	2
2	NA	0	0	1	0	48	3	3	1	0	0	0	0	1	1	5	4	2	1	NA	1	2	2	2	2	2	2	2	4	0	1	1	1	4	3	3	5	4	3	4	2	2	3.33333333333333	2
3	NA	0	0	2	1	53	4	3	1	0	0	0	0	1	1	5	4	2	1	NA	1	2	2	2	2	2	2	2	4	0	1	1	1	2	1	1	3	2	2	1	1	1	1.55555555555556	2
2	NA	0	0	1	0	32	2	2	1	0	0	0	0	1	1	5	4	2	5	2	0	2	2	2	2	2	1	2	2	1	1	0	1	1	2	1	4	3	4	4	1	2	2.44444444444444	2
2	NA	0	0	1	0	40	3	2	1	0	0	0	0	1	1	5	4	2	5	2	0	2	2	1	1	2	2	2	1	1	0	1	1	3	2	2	4	2	3	2	2	3	2.55555555555556	2
2	NA	0	0	1	0	55	4	3	1	0	0	0	0	1	1	4	3	3	1	NA	1	2	2	2	2	2	1	2	2	1	1	0	1	5	3	2	5	5	3	5	2	2	3.55555555555556	2
2	NA	0	0	2	1	25	1	1	1	0	0	0	0	1	1	8	5	1	5	2	0	2	2	2	2	1	1	2	1	1	0	0	1	5	3	2	5	5	3	5	2	2	3.55555555555556	2
2	NA	0	0	1	0	63	5	4	1	0	0	0	0	1	1	4	3	3	4	1	1	2	2	2	2	2	2	2	4	0	1	1	1	3	2	2	4	3	3	3	2	3	2.77777777777778	2
2	NA	0	0	2	1	73	6	4	1	0	0	0	0	1	1	4	3	3	4	NA	NA	2	2	2	2	2	2	2	4	0	1	1	1	5	5	4	5	5	5	5	3	5	4.66666666666667	2
2	NA	0	0	1	0	56	4	3	1	0	0	0	0	1	1	4	3	3	4	2	0	2	2	2	2	2	2	2	4	0	1	1	1	3	2	2	4	3	3	2	2	3	2.66666666666667	2
2	NA	0	0	2	1	31	2	2	1	0	0	0	0	1	1	5	4	2	5	2	0	3	3	1	3	2	1	2	1	1	0	0	1	3	2	3	4	3	4	4	2	3	3.11111111111111	1
2	NA	0	0	1	0	39	2	2	1	0	0	0	0	1	1	7	5	1	5	1	1	2	2	2	2	2	1	2	2	1	1	0	1	4	2	1	5	3	4	3	1	1	2.66666666666667	1
2	NA	0	0	2	1	49	3	3	1	0	0	0	0	1	1	5	4	2	4	2	0	2	2	2	2	2	2	2	4	0	1	1	1	2	2	3	3	4	4	3	3	3	3	2
2	NA	0	0	2	1	69	5	4	1	0	0	0	0	1	1	5	4	2	4	2	0	2	2	2	2	2	2	2	4	0	1	1	1	3	1	2	3	2	3	3	1	3	2.33333333333333	2
2	NA	0	0	2	1	52	4	3	1	0	0	0	0	1	1	6	4	2	1	NA	1	2	2	2	2	2	2	2	4	0	1	1	1	4	4	3	4	4	3	5	2	3	3.55555555555556	2
2	NA	0	0	2	1	58	4	3	1	0	0	0	0	1	1	4	3	3	1	NA	1	2	2	2	2	2	2	2	4	0	1	1	1	5	3	3	5	5	5	5	3	5	4.33333333333333	2
2	NA	0	0	1	0	43	3	2	1	0	0	0	0	1	1	4	3	3	1	NA	1	2	2	2	2	2	2	2	4	0	1	1	1	4	3	3	5	4	2	4	1	2	3.11111111111111	1
2	NA	0	0	1	0	28	1	2	1	0	0	0	0	1	1	5	4	2	5	2	0	2	2	2	2	2	2	2	4	0	1	1	1	3	3	3	5	4	2	4	1	2	3	2
2	NA	0	0	1	0	40	3	2	1	0	0	0	0	1	1	3	2	3	5	2	0	2	2	2	2	2	2	2	4	0	1	1	1	3	2	2	4	2	5	5	2	2	3	1
2	NA	0	0	1	0	62	5	4	1	0	0	0	0	1	1	5	4	2	1	NA	1	2	2	2	2	2	2	2	4	0	1	1	1	3	2	3	4	4	3	3	2	3	3	2
2	NA	0	0	2	1	37	2	2	1	0	0	0	0	1	1	5	4	2	5	2	0	2	2	2	2	2	2	2	4	0	1	1	1	5	1	1	2	3	3	5	1	1	2.44444444444444	2
2	NA	0	0	2	1	36	2	2	1	0	0	0	0	1	1	4	3	3	1	NA	1	2	2	2	2	3	2	1	3	1	1	1	0	3	4	3	2	3	4	2	3	3	3	2
2	NA	0	0	2	1	44	3	2	1	0	0	0	0	1	1	5	4	2	1	NA	1	2	2	2	2	2	2	2	4	0	1	1	1	3	2	2	4	3	4	5	2	3	3.11111111111111	2
2	NA	0	0	1	0	30	2	2	1	0	0	0	0	1	1	7	5	1	5	2	0	2	2	2	2	2	2	2	4	0	1	1	1	4	1	2	5	5	2	2	1	2	2.66666666666667	2
1	NA	1	NA	1	0	39	2	2	1	0	0	0	0	1	1	4	3	3	4	2	0	2	1	2	2	2	1	1	1	1	0	0	0	3	1	1	3	1	1	2	1	1	1.55555555555556	2
2	NA	0	0	2	1	23	1	1	1	0	0	0	0	1	1	5	4	2	5	2	0	2	2	2	2	2	2	2	4	0	1	1	1	3	2	2	4	2	3	3	1	1	2.33333333333333	2
2	NA	0	0	2	1	35	2	2	1	0	0	0	0	1	1	5	4	2	1	NA	1	2	2	2	2	2	2	2	4	0	1	1	1	3	2	3	4	3	3	2	2	3	2.77777777777778	2
2	NA	0	0	1	0	42	3	2	1	0	0	0	0	1	1	8	5	1	1	NA	1	2	2	2	2	2	2	2	4	0	1	1	1	5	1	1	5	3	1	5	1	1	2.55555555555556	2
3	NA	0	0	2	1	21	1	1	1	0	0	0	0	1	1	8	5	1	5	1	1	1	2	2	1	2	1	2	1	1	0	0	1	1	1	1	1	2	2	2	1	1	1.33333333333333	1
2	NA	0	0	1	0	46	3	3	1	0	0	0	0	1	1	6	4	2	1	NA	1	3	3	3	3	2	2	2	4	0	1	1	1	3	3	3	3	3	3	3	3	3	3	2
2	NA	0	0	1	0	29	1	2	1	0	0	0	0	1	1	5	4	2	1	NA	1	2	2	2	2	2	1	2	2	1	1	0	1	2	2	1	3	3	1	2	1	2	1.88888888888889	2
2	NA	0	0	1	0	48	3	3	1	0	0	0	0	1	1	4	3	3	1	NA	1	2	2	2	2	2	2	2	4	0	1	1	1	4	4	3	5	4	3	4	1	2	3.33333333333333	2
3	NA	0	0	1	0	42	3	2	1	0	0	0	0	1	1	7	5	1	1	NA	1	2	2	2	1	2	2	2	1	1	0	1	1	3	3	3	3	3	3	3	3	3	3	1
3	NA	0	0	1	0	70	6	4	1	0	0	0	0	1	1	4	3	3	4	2	0	3	3	3	3	3	1	2	2	1	1	0	1	3	3	3	4	3	3	3	2	2	2.88888888888889	1
2	NA	0	0	1	0	33	2	2	1	0	0	0	0	1	1	4	3	3	5	2	0	2	2	2	2	2	2	2	4	0	1	1	1	3	3	3	4	3	3	2	2	3	2.88888888888889	2
2	NA	0	0	1	0	24	1	1	1	0	0	0	0	1	1	4	3	3	5	2	0	2	2	2	2	2	2	2	4	0	1	1	1	3	3	3	4	3	3	3	3	3	3.11111111111111	1
2	NA	0	0	2	1	59	4	3	1	0	0	0	0	1	1	4	3	3	4	2	0	2	2	2	2	2	2	2	4	0	1	1	1	3	3	3	3	3	3	3	3	3	3	1
2	NA	0	0	1	0	44	3	2	1	0	0	0	0	1	1	5	4	2	4	2	0	2	2	2	1	2	2	2	1	1	0	1	1	3	3	3	4	3	3	3	3	3	3.11111111111111	1
2	NA	0	0	2	1	53	4	3	1	0	0	0	0	1	1	5	4	2	1	NA	1	2	2	2	2	2	2	2	4	0	1	1	1	2	3	2	4	4	3	4	1	3	2.88888888888889	2
2	NA	0	0	2	1	38	2	2	1	0	0	0	0	1	1	8	5	1	5	2	0	2	2	2	2	2	2	2	4	0	1	1	1	3	2	2	4	2	4	4	2	2	2.77777777777778	2
2	NA	0	0	1	0	49	3	3	1	0	0	0	0	1	1	5	4	2	1	NA	1	1	1	2	2	2	1	2	1	1	0	0	1	4	1	3	5	4	3	3	2	5	3.33333333333333	2
2	NA	0	0	1	0	49	3	3	1	0	0	0	0	1	1	5	4	2	1	NA	1	1	1	2	2	2	1	2	1	1	0	0	1	4	1	3	5	4	3	3	2	5	3.33333333333333	1
2	NA	0	0	2	1	19	1	1	1	0	0	0	0	1	1	5	4	2	5	1	1	2	2	2	2	2	1	2	2	1	1	0	1	2	1	3	2	3	1	2	1	3	2	2
3	NA	0	0	2	1	52	4	3	1	0	0	0	0	1	1	5	4	2	1	NA	1	1	1	2	1	3	1	2	1	1	0	0	1	2	2	2	2	2	2	2	1	1	1.77777777777778	2
2	NA	0	0	2	1	36	2	2	1	0	0	0	0	1	1	5	4	2	5	2	0	2	2	2	2	2	2	2	4	0	1	1	1	3	3	3	4	3	3	4	2	2	3	2
2	NA	0	0	1	0	26	1	2	1	0	0	0	0	1	1	5	4	2	5	1	1	2	2	2	2	2	2	2	4	0	1	1	1	5	3	4	5	5	5	4	3	3	4.11111111111111	2
2	NA	0	0	1	0	19	1	1	1	0	0	0	0	1	1	8	5	1	5	2	0	2	2	2	2	2	1	2	2	1	1	0	1	3	3	2	4	3	4	3	2	2	2.88888888888889	1
2	NA	0	0	1	0	68	5	4	1	0	0	0	0	1	1	8	5	1	1	NA	1	2	2	2	2	2	2	2	4	0	1	1	1	5	3	3	5	3	4	5	4	4	4	2
2	NA	0	0	1	0	52	4	3	1	0	0	0	0	1	1	7	5	1	1	NA	1	2	2	2	2	2	2	2	4	0	1	1	1	3	3	3	3	3	3	2	2	3	2.77777777777778	2
2	NA	0	0	2	1	20	1	1	1	0	0	0	0	1	1	5	4	2	5	2	0	2	2	2	2	2	2	2	4	0	1	1	1	3	3	2	3	3	3	3	2	2	2.66666666666667	2
2	NA	0	0	2	1	69	5	4	1	0	0	0	0	1	1	6	4	2	1	NA	1	2	2	2	2	2	2	2	4	0	1	1	1	3	2	2	4	3	3	3	1	2	2.55555555555556	2
2	NA	0	0	2	1	40	3	2	1	0	0	0	0	1	1	4	3	3	5	2	0	2	2	2	2	2	2	2	4	0	1	1	1	3	3	3	5	4	4	3	2	3	3.33333333333333	2
2	NA	0	0	1	0	59	4	3	1	0	0	0	0	1	1	8	5	1	1	NA	1	2	2	2	2	2	2	2	4	0	1	1	1	3	4	4	5	4	3	4	4	4	3.88888888888889	2
2	NA	0	0	2	1	30	2	2	1	0	0	0	0	1	1	5	4	2	1	NA	1	2	2	2	2	2	2	2	4	0	1	1	1	3	4	2	2	3	4	2	2	2	2.66666666666667	1
2	NA	0	0	2	1	52	4	3	1	0	0	0	0	1	1	6	4	2	4	2	0	2	2	2	2	3	2	2	4	0	1	1	1	4	4	3	5	5	4	5	4	4	4.22222222222222	2
2	NA	0	0	1	0	39	2	2	1	0	0	0	0	1	1	7	5	1	5	1	1	2	2	2	2	2	2	2	4	0	1	1	1	3	3	3	4	3	4	4	2	3	3.22222222222222	2
2	NA	0	0	1	0	29	1	2	1	0	0	0	0	1	1	7	5	1	5	2	0	2	2	2	2	2	1	2	2	1	1	0	1	3	2	2	4	4	4	5	1	2	3	1
2	NA	0	0	2	1	61	5	4	1	0	0	0	0	1	1	6	4	2	1	NA	1	2	2	2	2	2	2	2	4	0	1	1	1	3	3	3	3	3	3	3	3	3	3	2
2	NA	0	0	2	1	51	4	3	1	0	0	0	0	1	1	6	4	2	4	1	1	2	2	2	2	2	2	2	4	0	1	1	1	3	2	3	5	3	2	3	2	2	2.77777777777778	2
2	NA	0	0	1	0	62	5	4	1	0	0	0	0	1	1	4	3	3	1	NA	1	2	2	2	3	2	2	2	4	0	1	1	1	4	4	4	5	4	3	4	2	2	3.55555555555556	2
2	NA	0	0	1	0	27	1	2	1	0	0	0	0	1	1	5	4	2	1	NA	1	2	2	2	2	2	2	2	4	0	1	1	1	4	3	3	5	3	4	4	3	4	3.66666666666667	2
2	NA	0	0	2	1	66	5	4	1	0	0	0	0	1	1	6	4	2	1	NA	1	2	2	2	2	2	2	2	4	0	1	1	1	3	3	3	3	3	3	3	2	2	2.77777777777778	2
2	NA	0	0	2	1	47	3	3	1	0	0	0	0	1	1	4	3	3	1	NA	1	2	2	2	2	2	2	2	4	0	1	1	1	4	3	3	5	4	4	4	1	2	3.33333333333333	1
2	NA	0	0	2	1	57	4	3	1	0	0	0	0	1	1	5	4	2	3	2	0	2	2	2	2	2	2	2	4	0	1	1	1	4	4	4	5	5	4	4	4	4	4.22222222222222	2
2	NA	0	0	2	1	84	6	4	1	0	0	0	0	1	1	4	3	3	3	2	0	2	2	2	2	2	2	2	4	0	1	1	1	3	2	2	4	3	2	5	1	1	2.55555555555556	2
2	NA	0	0	1	0	48	3	3	1	0	0	0	0	1	1	8	5	1	1	NA	1	2	2	2	2	2	2	2	4	0	1	1	1	5	3	4	5	3	5	5	3	3	4	2
2	NA	0	0	1	0	57	4	3	1	0	0	0	0	1	1	5	4	2	5	2	0	2	2	2	2	2	2	2	4	0	1	1	1	5	4	5	5	5	4	4	2	2	4	2
3	NA	0	0	1	0	52	4	3	1	0	0	0	0	1	1	6	4	2	5	1	1	2	2	2	2	2	2	2	4	0	1	1	1	4	3	3	4	3	3	4	3	3	3.33333333333333	2
2	NA	0	0	2	1	76	6	4	1	0	0	0	0	1	1	4	3	3	3	2	0	2	2	2	2	2	2	2	4	0	1	1	1	5	5	2	5	4	3	5	1	3	3.66666666666667	2
NA	NA	NA	NA	2	1	47	3	3	1	0	0	0	0	1	1	4	3	3	1	NA	1	2	2	2	2	2	2	2	4	0	1	1	1	1	2	2	3	3	3	3	2	2	2.33333333333333	2
2	NA	0	0	1	0	52	4	3	1	0	0	0	0	1	1	5	4	2	1	NA	1	2	2	2	2	2	2	2	4	0	1	1	1	3	2	2	4	3	3	4	3	4	3.11111111111111	2
3	NA	0	0	1	0	35	2	2	1	0	0	0	0	1	1	8	5	1	5	1	1	2	2	2	2	2	2	2	4	0	1	1	1	4	3	4	5	4	5	5	2	3	3.88888888888889	2
2	NA	0	0	1	0	66	5	4	1	0	0	0	0	1	1	4	3	3	1	NA	1	2	2	2	2	2	2	2	4	0	1	1	1	2	3	3	2	4	3	3	2	4	2.88888888888889	2
2	NA	0	0	2	1	64	5	4	1	0	0	0	0	1	1	6	4	2	3	2	0	2	2	2	2	2	2	2	4	0	1	1	1	5	2	1	3	5	5	5	1	2	3.22222222222222	2
NA	NA	NA	NA	2	1	58	4	3	1	0	0	0	0	1	1	4	3	3	1	NA	1	2	2	2	2	1	2	2	1	1	0	1	1	5	3	3	5	4	4	4	2	2	3.55555555555556	2
2	NA	0	0	1	0	88	6	4	1	0	0	0	0	1	1	4	3	3	1	NA	1	2	2	2	2	2	2	2	4	0	1	1	1	3	3	3	3	3	3	3	3	3	3	2
2	NA	0	0	2	1	40	3	2	1	0	0	0	0	1	1	5	4	2	1	NA	1	2	2	2	2	2	2	2	4	0	1	1	1	5	5	4	5	5	4	4	2	4	4.22222222222222	2
2	NA	0	0	1	0	36	2	2	1	0	0	0	0	1	1	4	3	3	1	NA	1	2	2	2	2	2	2	2	4	0	1	1	1	5	5	5	5	3	3	3	2	5	4	2
2	NA	0	0	1	0	28	1	2	1	0	0	0	0	1	1	5	4	2	5	1	1	2	2	2	2	2	2	2	4	0	1	1	1	3	1	1	4	2	1	1	1	1	1.66666666666667	2
2	NA	0	0	2	1	55	4	3	1	0	0	0	0	1	1	6	4	2	5	2	0	2	2	2	2	2	2	2	4	0	1	1	1	4	5	4	5	5	4	5	4	5	4.55555555555556	2
2	NA	0	0	2	1	57	4	3	1	0	0	0	0	1	1	6	4	2	4	2	0	2	2	2	2	3	2	2	4	0	1	1	1	5	5	5	5	5	5	5	5	5	5	2
3	NA	0	0	2	1	55	4	3	1	0	0	0	0	1	1	5	4	2	1	NA	1	2	2	2	2	2	2	2	4	0	1	1	1	4	2	3	3	3	3	3	3	3	3	2
2	NA	0	0	1	0	56	4	3	1	0	0	0	0	1	1	6	4	2	5	2	0	2	2	2	2	2	2	2	4	0	1	1	1	5	2	2	4	5	4	5	2	3	3.55555555555556	2
2	NA	0	0	1	0	72	6	4	1	0	0	0	0	1	1	2	1	3	3	2	0	2	2	2	2	3	2	2	4	0	1	1	1	3	4	3	3	2	3	3	2	2	2.77777777777778	2
2	NA	0	0	1	0	69	5	4	1	0	0	0	0	1	1	4	3	3	1	NA	1	2	2	2	2	2	1	2	2	1	1	0	1	5	3	4	5	4	4	5	1	3	3.77777777777778	2
2	NA	0	0	2	1	71	6	4	1	0	0	0	0	1	1	6	4	2	3	2	0	2	2	2	1	2	1	2	1	1	0	0	1	3	3	2	3	3	2	2	2	3	2.55555555555556	2
2	NA	0	0	1	0	19	1	1	1	0	0	0	0	1	1	8	5	1	5	2	0	2	2	2	2	2	2	2	4	0	1	1	1	1	2	2	1	3	2	2	2	2	1.88888888888889	2
2	NA	0	0	2	1	85	6	4	1	0	0	0	0	1	1	4	3	3	3	2	0	2	2	2	2	2	2	2	4	0	1	1	1	4	4	2	5	4	3	5	1	2	3.33333333333333	2
2	NA	0	0	2	1	24	1	1	1	0	0	0	0	1	1	4	3	3	5	2	0	2	2	2	2	2	2	2	4	0	1	1	1	4	4	3	5	4	3	4	2	2	3.44444444444444	2
2	NA	0	0	1	0	35	2	2	1	0	0	0	0	1	1	4	3	3	1	NA	1	2	2	2	2	2	2	2	4	0	1	1	1	5	3	4	5	4	3	4	1	3	3.55555555555556	2
3	NA	0	0	2	1	34	2	2	1	0	0	0	0	1	1	5	4	2	4	2	0	2	2	2	2	2	2	2	4	0	1	1	1	4	2	3	5	3	2	3	2	4	3.11111111111111	2
2	NA	0	0	1	0	57	4	3	1	0	0	0	0	1	1	4	3	3	1	NA	1	2	2	2	2	2	1	2	2	1	1	0	1	2	2	3	3	2	4	3	2	3	2.66666666666667	2
2	NA	0	0	2	1	35	2	2	1	0	0	0	0	1	1	4	3	3	4	2	0	2	2	2	2	2	2	2	4	0	1	1	1	3	3	3	4	3	3	4	2	2	3	1
2	NA	0	0	1	0	50	4	3	1	0	0	0	0	1	1	4	3	3	1	NA	1	2	2	2	2	2	2	2	4	0	1	1	1	3	3	3	4	3	3	3	2	3	3	2
2	NA	0	0	1	0	70	6	4	1	0	0	0	0	1	1	8	5	1	1	NA	1	2	2	2	2	2	2	2	4	0	1	1	1	5	5	5	5	5	5	5	5	5	5	2
2	NA	0	0	2	1	33	2	2	1	0	0	0	0	1	1	5	4	2	1	NA	1	2	2	2	2	2	1	2	2	1	1	0	1	3	3	3	5	5	5	5	3	5	4.11111111111111	2
2	NA	0	0	2	1	23	1	1	1	0	0	0	0	1	1	7	5	1	2	2	0	2	2	2	2	2	2	1	3	1	1	1	0	4	5	5	5	4	4	5	5	4	4.55555555555556	1
2	NA	0	0	1	0	52	4	3	1	0	0	0	0	1	1	4	3	3	4	1	1	2	2	2	2	2	1	2	2	1	1	0	1	3	1	2	4	4	4	3	2	3	2.88888888888889	1
2	NA	0	0	1	0	62	5	4	1	0	0	0	0	1	1	4	3	3	1	NA	1	2	2	2	2	2	2	2	4	0	1	1	1	5	3	4	5	4	3	5	1	3	3.66666666666667	1
2	NA	0	0	2	1	47	3	3	1	0	0	0	0	1	1	5	4	2	1	NA	1	2	2	2	2	2	2	2	4	0	1	1	1	3	2	2	5	2	2	3	2	3	2.66666666666667	2
2	NA	0	0	2	1	52	4	3	1	0	0	0	0	1	1	5	4	2	1	NA	1	2	2	2	2	2	2	2	4	0	1	1	1	2	2	3	3	4	4	3	2	2	2.77777777777778	2
2	NA	0	0	1	0	40	3	2	1	0	0	0	0	1	1	5	4	2	5	2	0	2	2	2	2	2	2	2	4	0	1	1	1	3	3	2	5	4	3	5	1	2	3.11111111111111	2
2	NA	0	0	1	0	47	3	3	1	0	0	0	0	1	1	5	4	2	1	NA	1	2	2	2	1	2	1	1	1	1	0	0	0	1	1	1	3	1	1	1	1	1	1.22222222222222	2
2	NA	0	0	1	0	20	1	1	1	0	0	0	0	1	1	8	5	1	5	2	0	2	2	2	2	2	1	2	2	1	1	0	1	4	3	4	4	3	3	4	2	2	3.22222222222222	1
2	NA	0	0	1	0	39	2	2	1	0	0	0	0	1	1	4	3	3	5	NA	NA	2	1	2	1	2	1	2	1	1	0	0	1	4	4	3	4	3	4	3	2	3	3.33333333333333	2
2	NA	0	0	2	1	43	3	2	1	0	0	0	0	1	1	5	4	2	5	2	0	2	2	2	2	2	2	2	4	0	1	1	1	3	2	2	4	3	3	5	1	2	2.77777777777778	2
2	NA	0	0	2	1	23	1	1	1	0	0	0	0	1	1	2	1	3	5	2	0	2	2	2	2	2	2	2	4	0	1	1	1	4	2	3	5	4	4	5	2	4	3.66666666666667	2
2	NA	0	0	2	1	57	4	3	1	0	0	0	0	1	1	4	3	3	1	NA	1	2	2	2	2	2	2	2	4	0	1	1	1	3	2	2	4	3	3	3	1	1	2.44444444444444	2
2	NA	0	0	2	1	40	3	2	1	0	0	0	0	1	1	4	3	3	4	2	0	2	2	2	2	2	2	2	4	0	1	1	1	4	3	3	4	3	3	3	2	2	3	2
2	NA	0	0	1	0	58	4	3	1	0	0	0	0	1	1	5	4	2	1	NA	1	2	2	2	2	2	2	2	4	0	1	1	1	5	5	5	5	5	5	4	3	4	4.55555555555556	2
2	NA	0	0	1	0	31	2	2	1	0	0	0	0	1	1	4	3	3	1	NA	1	2	2	2	2	2	2	2	4	0	1	1	1	3	1	1	4	2	2	2	1	2	2	2
2	NA	0	0	2	1	61	5	4	1	0	0	0	0	1	1	5	4	2	3	2	0	2	2	2	2	2	2	2	4	0	1	1	1	3	3	3	4	4	3	4	2	3	3.22222222222222	1
2	NA	0	0	1	0	49	3	3	1	0	0	0	0	1	1	4	3	3	5	2	0	2	2	2	2	2	1	2	2	1	1	0	1	4	3	2	2	3	3	4	3	3	3	2
2	NA	0	0	2	1	51	4	3	1	0	0	0	0	1	1	5	4	2	1	NA	1	2	2	2	2	2	2	2	4	0	1	1	1	3	2	3	5	4	4	4	2	3	3.33333333333333	2
2	NA	0	0	1	0	61	5	4	1	0	0	0	0	1	1	4	3	3	1	NA	1	2	2	2	2	2	2	2	4	0	1	1	1	5	3	3	5	3	4	3	5	5	4	2
3	NA	0	0	1	0	46	3	3	1	0	0	0	0	1	1	4	3	3	5	2	0	2	1	2	2	2	2	2	1	1	0	1	1	3	2	2	5	3	2	3	2	2	2.66666666666667	2
2	NA	0	0	2	1	41	3	2	1	0	0	0	0	1	1	8	5	1	2	2	0	2	2	2	2	2	2	2	4	0	1	1	1	4	1	2	5	5	3	3	2	3	3.11111111111111	2
2	NA	0	0	2	1	28	1	2	1	0	0	0	0	1	1	8	5	1	5	1	1	2	2	2	2	2	2	2	4	0	1	1	1	4	4	4	4	4	4	4	4	4	4	2
2	NA	0	0	2	1	77	6	4	1	0	0	0	0	1	1	3	2	3	4	2	0	2	2	2	2	2	1	2	2	1	1	0	1	2	3	4	3	3	4	3	4	4	3.33333333333333	2
2	NA	0	0	1	0	39	2	2	1	0	0	0	0	1	1	5	4	2	1	NA	1	2	2	2	2	2	2	2	4	0	1	1	1	5	3	3	5	4	4	3	3	3	3.66666666666667	2
2	NA	0	0	2	1	64	5	4	1	0	0	0	0	1	1	5	4	2	4	2	0	2	2	2	2	2	2	2	4	0	1	1	1	3	4	3	5	5	3	4	3	3	3.66666666666667	2
3	NA	0	0	2	1	71	6	4	1	0	0	0	0	1	1	3	2	3	1	NA	1	2	2	2	1	2	2	2	1	1	0	1	1	2	3	2	4	3	3	4	2	2	2.77777777777778	2
2	NA	0	0	2	1	53	4	3	1	0	0	0	0	1	1	5	4	2	4	2	0	2	2	2	2	2	1	2	2	1	1	0	1	3	2	2	5	3	3	4	2	3	3	2
NA	NA	NA	NA	1	0	62	5	4	1	0	0	0	0	1	1	5	4	2	1	NA	1	1	1	1	1	2	1	2	1	1	0	0	1	5	3	3	5	4	5	5	2	4	4	2
2	NA	0	0	1	0	40	3	2	1	0	0	0	0	1	1	4	3	3	5	2	0	2	2	2	2	2	2	2	4	0	1	1	1	5	5	5	NA	5	5	5	4	5	4.875	2
2	NA	0	0	2	1	80	6	4	1	0	0	0	0	1	1	5	4	2	3	2	0	2	2	2	2	2	2	2	4	0	1	1	1	5	5	3	5	5	5	5	3	5	4.55555555555556	2
2	NA	0	0	2	1	29	1	2	1	0	0	0	0	1	1	7	5	1	1	NA	1	2	2	2	2	2	2	2	4	0	1	1	1	5	5	5	5	5	5	5	2	5	4.66666666666667	2
2	NA	0	0	2	1	40	3	2	1	0	0	0	0	1	1	5	4	2	5	2	0	2	2	2	2	2	1	1	2	1	1	0	0	NA	NA	NA	NA	NA	NA	NA	NA	NA	NA	1
3	NA	0	0	1	0	52	4	3	1	0	0	0	0	1	1	4	3	3	3	2	0	1	1	1	2	1	2	2	1	1	0	1	1	3	2	3	3	3	2	5	1	1	2.55555555555556	2
2	NA	0	0	1	0	31	2	2	1	0	0	0	0	1	1	6	4	2	1	NA	1	2	2	2	2	2	2	2	4	0	1	1	1	2	2	2	2	2	2	2	2	2	2	2
2	NA	0	0	1	0	56	4	3	1	0	0	0	0	1	1	6	4	2	4	2	0	2	2	2	2	2	2	2	4	0	1	1	1	5	1	1	5	5	5	5	2	4	3.66666666666667	2
2	NA	0	0	2	1	70	6	4	1	0	0	0	0	1	1	4	3	3	1	NA	1	2	2	2	2	2	2	2	4	0	1	1	1	5	3	3	5	3	5	3	2	2	3.44444444444444	2
2	NA	0	0	1	0	25	1	1	1	0	0	0	0	1	1	5	4	2	5	2	0	2	2	2	2	2	2	2	4	0	1	1	1	3	2	2	4	3	3	4	1	1	2.55555555555556	2
2	NA	0	0	2	1	37	2	2	1	0	0	0	0	1	1	3	2	3	1	NA	1	2	2	2	2	2	1	2	2	1	1	0	1	4	3	2	5	3	2	4	1	1	2.77777777777778	2
2	NA	0	0	1	0	61	5	4	1	0	0	0	0	1	1	8	5	1	1	NA	1	2	2	2	2	2	2	2	4	0	1	1	1	1	1	1	3	3	3	5	1	1	2.11111111111111	2
2	NA	0	0	1	0	30	2	2	1	0	0	0	0	1	1	8	5	1	1	NA	1	2	2	2	2	2	2	2	4	0	1	1	1	3	1	1	4	1	3	3	1	1	2	2
2	NA	0	0	2	1	37	2	2	1	0	0	0	0	1	1	6	4	2	1	NA	1	2	2	2	2	2	2	2	4	0	1	1	1	2	2	2	5	3	3	4	1	4	2.88888888888889	2
2	NA	0	0	2	1	55	4	3	1	0	0	0	0	1	1	5	4	2	1	NA	1	2	2	2	2	2	2	2	4	0	1	1	1	2	2	1	3	2	2	3	1	1	1.88888888888889	2
2	NA	0	0	2	1	25	1	1	1	0	0	0	0	1	1	4	3	3	5	1	1	2	2	2	2	2	2	2	4	0	1	1	1	4	2	2	3	3	2	3	1	1	2.33333333333333	2
2	NA	0	0	2	1	43	3	2	1	0	0	0	0	1	1	5	4	2	1	NA	1	2	2	2	2	2	2	2	4	0	1	1	1	1	1	1	2	1	2	1	1	1	1.22222222222222	2
2	NA	0	0	1	0	45	3	2	1	0	0	0	0	1	1	4	3	3	2	2	0	2	2	2	2	2	2	2	4	0	1	1	1	1	1	1	3	1	1	1	1	1	1.22222222222222	2
2	NA	0	0	2	1	44	3	2	1	0	0	0	0	1	1	8	5	1	1	NA	1	2	2	2	2	2	2	2	4	0	1	1	1	3	3	2	3	3	3	3	1	3	2.66666666666667	2
2	NA	0	0	2	1	43	3	2	1	0	0	0	0	1	1	5	4	2	1	NA	1	2	2	2	2	2	2	2	4	0	1	1	1	3	2	3	3	3	3	2	2	2	2.55555555555556	2
3	NA	0	0	2	1	87	6	4	1	0	0	0	0	1	1	6	4	2	4	2	0	2	2	2	2	2	2	2	4	0	1	1	1	1	1	1	1	1	1	1	1	1	1	2
3	NA	0	0	2	1	44	3	2	1	0	0	0	0	1	1	4	3	3	1	NA	1	2	2	2	1	2	2	2	1	1	0	1	1	2	2	2	2	2	2	2	2	2	2	2
2	NA	0	0	2	1	24	1	1	1	0	0	0	0	1	1	5	4	2	1	NA	1	2	2	2	2	2	2	2	4	0	1	1	1	3	2	2	4	4	3	2	2	2	2.66666666666667	2
2	NA	0	0	2	1	18	1	1	1	0	0	0	0	1	1	5	4	2	5	2	0	2	1	2	2	2	1	2	1	1	0	0	1	2	2	2	3	3	2	3	1	2	2.22222222222222	2
2	NA	0	0	1	0	59	4	3	1	0	0	0	0	1	1	4	3	3	1	NA	1	2	2	2	2	3	2	2	4	0	1	1	1	5	5	5	5	5	5	5	5	5	5	2
2	NA	0	0	2	1	63	5	4	1	0	0	0	0	1	1	4	3	3	1	NA	1	2	2	2	2	2	2	2	4	0	1	1	1	5	3	5	4	5	5	5	3	5	4.44444444444444	2
2	NA	0	0	1	0	31	2	2	1	0	0	0	0	1	1	8	5	1	1	NA	1	2	2	2	2	2	2	2	4	0	1	1	1	5	5	5	5	5	5	5	5	5	5	2
2	NA	0	0	2	1	29	1	2	1	0	0	0	0	1	1	8	5	1	1	NA	1	2	2	2	2	2	2	2	4	0	1	1	1	3	3	3	5	3	3	3	1	4	3.11111111111111	2
1	NA	1	NA	1	0	71	6	4	1	0	0	0	0	1	1	7	5	1	4	1	1	1	1	1	1	1	1	2	1	1	0	0	1	2	2	2	3	2	2	2	2	2	2.11111111111111	2
2	NA	0	0	2	1	71	6	4	1	0	0	0	0	1	1	6	4	2	1	NA	1	2	2	2	2	2	2	2	4	0	1	1	1	4	3	3	4	4	4	3	2	3	3.33333333333333	2
2	NA	0	0	1	0	38	2	2	1	0	0	0	0	1	1	5	4	2	1	NA	1	2	2	2	2	2	2	2	4	0	1	1	1	2	2	2	3	3	3	3	2	2	2.44444444444444	2
2	NA	0	0	1	0	21	1	1	1	0	0	0	0	1	1	8	5	1	5	2	0	2	2	2	2	2	2	2	4	0	1	1	1	2	2	1	2	2	2	2	2	2	1.88888888888889	1
2	NA	0	0	2	1	71	6	4	1	0	0	0	0	1	1	5	4	2	1	NA	1	2	2	2	2	2	2	2	4	0	1	1	1	5	5	5	5	5	5	5	5	5	5	2
2	NA	0	0	2	1	66	5	4	1	0	0	0	0	1	1	8	5	1	4	1	1	2	1	2	2	2	2	2	1	1	0	1	1	3	3	3	4	4	4	4	2	2	3.22222222222222	2
2	NA	0	0	2	1	64	5	4	1	0	0	0	0	1	1	6	4	2	3	2	0	2	1	2	2	2	2	2	1	1	0	1	1	3	3	3	3	3	3	3	2	3	2.88888888888889	2
2	NA	0	0	1	0	68	5	4	1	0	0	0	0	1	1	6	4	2	1	NA	1	2	2	2	2	2	2	2	4	0	1	1	1	2	3	2	3	3	3	3	3	3	2.77777777777778	2
2	NA	0	0	1	0	67	5	4	1	0	0	0	0	1	1	7	5	1	1	NA	1	2	2	2	2	2	2	2	4	0	1	1	1	4	3	3	3	3	3	3	2	3	3	2
2	NA	0	0	1	0	29	1	2	1	0	0	0	0	1	1	8	5	1	1	NA	1	2	2	2	2	2	2	2	4	0	1	1	1	2	2	3	2	2	2	1	2	2	2	2
2	NA	0	0	1	0	74	6	4	1	0	0	0	0	1	1	4	3	3	3	2	0	2	2	2	2	2	2	2	4	0	1	1	1	3	3	3	4	4	3	3	2	2	3	1
2	NA	0	0	1	0	55	4	3	1	0	0	0	0	1	1	7	5	1	1	NA	1	2	2	2	2	2	2	2	4	0	1	1	1	4	4	4	4	4	4	4	3	4	3.88888888888889	2
2	NA	0	0	2	1	40	3	2	1	0	0	0	0	1	1	7	5	1	1	NA	1	2	2	2	2	2	2	2	4	0	1	1	1	2	3	2	3	3	3	3	2	2	2.55555555555556	2
2	NA	0	0	1	0	56	4	3	1	0	0	0	0	1	1	6	4	2	4	2	0	2	2	2	2	2	2	2	4	0	1	1	1	3	3	3	4	4	4	4	3	4	3.55555555555556	2
3	NA	0	0	1	0	57	4	3	1	0	0	0	0	1	1	6	4	2	1	NA	1	2	2	2	2	2	2	2	4	0	1	1	1	3	3	3	3	3	3	4	2	3	3	2
2	NA	0	0	1	0	57	4	3	1	0	0	0	0	1	1	6	4	2	1	NA	1	2	2	2	2	2	2	2	4	0	1	1	1	4	4	3	4	4	4	4	3	4	3.77777777777778	2
2	NA	0	0	2	1	63	5	4	1	0	0	0	0	1	1	5	4	2	1	NA	1	2	2	2	2	2	2	2	4	0	1	1	1	2	2	2	3	2	2	3	1	2	2.11111111111111	2
2	NA	0	0	2	1	42	3	2	1	0	0	0	0	1	1	7	5	1	5	2	0	2	2	2	2	2	2	2	3	1	1	1	1	2	3	3	3	3	2	4	2	2	2.66666666666667	2
2	NA	0	0	2	1	21	1	1	1	0	0	0	0	1	1	5	4	2	5	2	0	2	2	2	2	2	2	2	4	0	1	1	1	3	3	3	4	4	4	4	2	3	3.33333333333333	2
2	NA	0	0	2	1	62	5	4	1	0	0	0	0	1	1	4	3	3	3	2	0	2	2	2	1	2	2	2	1	1	0	1	1	2	2	2	4	4	4	4	1	1	2.66666666666667	2
2	NA	0	0	1	0	67	5	4	1	0	0	0	0	1	1	6	4	2	1	NA	1	2	2	2	2	3	2	2	4	0	1	1	1	2	1	1	5	5	5	5	1	1	2.88888888888889	2
2	NA	0	0	2	1	53	4	3	1	0	0	0	0	1	1	5	4	2	1	NA	1	2	2	2	2	2	2	2	3	1	1	1	1	2	1	1	3	3	1	3	1	1	1.77777777777778	2
2	NA	0	0	2	1	55	4	3	1	0	0	0	0	1	1	5	4	2	1	NA	1	2	2	2	2	2	2	2	4	0	1	1	1	1	1	1	1	1	1	1	1	1	1	2
2	NA	0	0	2	1	24	1	1	1	0	0	0	0	1	1	8	5	1	5	2	0	2	2	2	2	2	2	2	4	0	1	1	1	3	3	2	5	1	2	3	1	1	2.33333333333333	2
2	NA	0	0	1	0	47	3	3	1	0	0	0	0	1	1	5	4	2	5	1	1	2	2	2	2	3	2	2	4	0	1	1	1	1	1	1	1	1	1	1	1	1	1	2
2	NA	0	0	2	1	71	6	4	1	0	0	0	0	1	1	4	3	3	1	NA	1	2	2	2	2	2	2	2	4	0	1	1	1	1	2	1	3	2	2	3	1	1	1.77777777777778	2
2	NA	0	0	1	0	51	4	3	1	0	0	0	0	1	1	5	4	2	5	2	0	2	2	2	1	2	2	2	1	1	0	1	1	3	3	3	4	4	4	4	3	3	3.44444444444444	2
2	NA	0	0	2	1	34	2	2	1	0	0	0	0	1	1	5	4	2	1	NA	1	2	2	2	2	2	2	2	4	0	1	1	1	3	3	3	5	2	3	3	1	3	2.88888888888889	2
2	NA	0	0	2	1	34	2	2	1	0	0	0	0	1	1	6	4	2	1	NA	1	2	2	2	2	2	2	2	4	0	1	1	1	3	1	1	5	3	3	3	1	1	2.33333333333333	2
2	NA	0	0	2	1	58	4	3	1	0	0	0	0	1	1	5	4	2	5	2	0	2	2	2	2	2	2	2	4	0	1	1	1	5	5	5	5	5	5	5	5	5	5	2
2	NA	0	0	2	1	66	5	4	1	0	0	0	0	1	1	4	3	3	1	NA	1	2	2	2	2	2	2	2	4	0	1	1	1	2	2	1	3	2	1	2	1	1	1.66666666666667	2
2	NA	0	0	2	1	64	5	4	1	0	0	0	0	1	1	4	3	3	1	NA	1	2	2	2	2	2	2	2	4	0	1	1	1	2	2	3	4	3	3	3	1	3	2.66666666666667	2
2	NA	0	0	1	0	30	2	2	1	0	0	0	0	1	1	8	5	1	1	NA	1	2	2	2	1	2	1	2	1	1	0	0	1	2	1	1	2	1	1	3	1	1	1.44444444444444	2
2	NA	0	0	2	1	69	5	4	1	0	0	0	0	1	1	5	4	2	1	NA	1	2	2	2	2	2	2	2	4	0	1	1	1	3	2	3	5	4	3	3	2	2	3	2
2	NA	0	0	2	1	34	2	2	1	0	0	0	0	1	1	8	5	1	1	NA	1	2	2	2	2	2	2	2	4	0	1	1	1	4	1	1	3	3	3	4	1	1	2.33333333333333	2
2	NA	0	0	2	1	54	4	3	1	0	0	0	0	1	1	8	5	1	4	2	0	2	2	2	2	2	2	2	4	0	1	1	1	1	1	1	1	1	1	1	1	1	1	2
2	NA	0	0	2	1	64	5	4	1	0	0	0	0	1	1	6	4	2	1	NA	1	2	2	2	2	2	2	2	4	0	1	1	1	3	3	3	4	4	4	4	3	3	3.44444444444444	2
2	NA	0	0	1	0	47	3	3	1	0	0	0	0	1	1	5	4	2	1	NA	1	2	2	2	2	2	2	2	4	0	1	1	1	3	2	2	3	3	3	3	2	3	2.66666666666667	2
2	NA	0	0	2	1	70	6	4	1	0	0	0	0	1	1	6	4	2	1	NA	1	2	2	2	2	2	2	2	4	0	1	1	1	4	3	3	4	3	3	3	2	3	3.11111111111111	2
2	NA	0	0	1	0	53	4	3	1	0	0	0	0	1	1	6	4	2	1	NA	1	2	2	2	2	2	2	2	4	0	1	1	1	5	3	3	4	4	4	5	3	3	3.77777777777778	2
2	NA	0	0	1	0	46	3	3	1	0	0	0	0	1	1	8	5	1	1	NA	1	2	2	2	2	2	1	1	2	1	1	0	0	5	1	1	3	4	4	3	1	2	2.66666666666667	1
2	NA	0	0	1	0	58	4	3	1	0	0	0	0	1	1	5	4	2	1	NA	1	2	2	2	2	2	2	2	4	0	1	1	1	2	3	2	4	2	2	2	2	2	2.33333333333333	2
2	NA	0	0	2	1	28	1	2	1	0	0	0	0	1	1	7	5	1	1	NA	1	2	2	2	2	2	2	2	4	0	1	1	1	3	3	2	4	4	3	4	1	1	2.77777777777778	2
2	NA	0	0	1	0	36	2	2	1	0	0	0	0	1	1	8	5	1	1	NA	1	2	2	2	2	2	2	2	4	0	1	1	1	2	1	1	3	3	3	3	1	3	2.22222222222222	2
2	NA	0	0	2	1	34	2	2	1	0	0	0	0	1	1	5	4	2	1	NA	1	2	2	2	2	2	2	2	4	0	1	1	1	2	2	2	4	3	3	4	1	1	2.44444444444444	2
2	NA	0	0	2	1	51	4	3	1	0	0	0	0	1	1	4	3	3	1	NA	1	2	2	2	2	2	2	2	4	0	1	1	1	3	3	3	3	3	3	3	2	2	2.77777777777778	2
3	NA	0	0	1	0	54	4	3	1	0	0	0	0	1	1	4	3	3	1	NA	1	2	2	2	2	2	2	2	4	0	1	1	1	3	3	2	3	2	3	3	1	2	2.44444444444444	1
2	NA	0	0	2	1	30	2	2	1	0	0	0	0	1	1	7	5	1	5	2	0	2	2	2	2	2	2	2	4	0	1	1	1	1	2	2	3	3	2	3	1	2	2.11111111111111	2
2	NA	0	0	2	1	84	6	4	1	0	0	0	0	1	1	4	3	3	3	2	0	2	2	2	2	2	2	2	4	0	1	1	1	3	3	3	3	3	3	3	3	3	3	2
2	NA	0	0	2	1	56	4	3	1	0	0	0	0	1	1	5	4	2	4	2	0	2	2	2	2	2	2	2	4	0	1	1	1	2	2	2	2	2	2	2	2	2	2	2
2	NA	0	0	2	1	23	1	1	1	0	0	0	0	1	1	4	3	3	5	2	0	2	2	2	2	2	2	2	4	0	1	1	1	3	3	3	2	3	2	3	1	2	2.44444444444444	2
2	NA	0	0	1	0	39	2	2	1	0	0	0	0	1	1	4	3	3	4	2	0	2	2	2	2	2	2	2	4	0	1	1	1	3	3	3	3	3	3	3	3	3	3	2
2	NA	0	0	2	1	38	2	2	1	0	0	0	0	1	1	7	5	1	1	NA	1	2	2	2	2	2	1	2	2	1	1	0	1	5	1	1	5	3	1	2	1	1	2.22222222222222	2
2	NA	0	0	1	0	41	3	2	1	0	0	0	0	1	1	5	4	2	1	NA	1	2	2	2	2	2	2	2	4	0	1	1	1	4	3	2	5	3	3	4	1	3	3.11111111111111	2
2	NA	0	0	1	0	28	1	2	1	0	0	0	0	1	1	5	4	2	5	2	0	2	2	2	2	2	2	2	4	0	1	1	1	3	2	2	4	4	4	4	1	1	2.77777777777778	2
3	NA	0	0	2	1	41	3	2	1	0	0	0	0	1	1	8	5	1	1	NA	1	2	2	2	2	2	1	1	2	1	1	0	0	3	2	2	4	3	3	1	1	1	2.22222222222222	1
2	NA	0	0	1	0	70	6	4	1	0	0	0	0	1	1	4	3	3	3	2	0	2	2	2	2	2	2	2	4	0	1	1	1	4	4	3	5	4	3	4	2	4	3.66666666666667	2
2	NA	0	0	2	1	68	5	4	1	0	0	0	0	1	1	5	4	2	3	2	0	2	2	2	2	2	2	2	4	0	1	1	1	1	3	1	3	2	2	3	1	2	2	2
2	NA	0	0	1	0	33	2	2	1	0	0	0	0	1	1	8	5	1	1	NA	1	2	2	2	2	2	2	2	4	0	1	1	1	3	1	1	5	1	1	5	1	1	2.11111111111111	2
2	NA	0	0	2	1	29	1	2	1	0	0	0	0	1	1	8	5	1	5	2	0	2	2	2	2	2	2	2	3	1	1	1	1	2	2	3	4	3	2	4	1	2	2.55555555555556	2
2	NA	0	0	2	1	33	2	2	1	0	0	0	0	1	1	7	5	1	5	2	0	2	2	2	2	2	2	2	4	0	1	1	1	3	2	1	3	2	3	3	1	2	2.22222222222222	2
2	NA	0	0	2	1	35	2	2	1	0	0	0	0	1	1	5	4	2	1	NA	1	2	2	2	2	2	2	2	4	0	1	1	1	2	2	1	2	2	2	2	1	1	1.66666666666667	1
2	NA	0	0	2	1	20	1	1	1	0	0	0	0	1	1	7	5	1	5	2	0	2	2	2	2	2	2	2	4	0	1	1	1	4	2	1	4	3	2	2	1	2	2.33333333333333	2
2	NA	0	0	1	0	32	2	2	1	0	0	0	0	1	1	7	5	1	5	2	0	2	2	2	2	2	1	2	2	1	1	0	1	3	3	2	4	4	4	5	1	2	3.11111111111111	2
2	NA	0	0	1	0	62	5	4	1	0	0	0	0	1	1	5	4	2	1	NA	1	2	2	2	2	2	2	2	4	0	1	1	1	2	2	2	4	5	4	4	1	2	2.88888888888889	2
2	NA	0	0	1	0	20	1	1	1	0	0	0	0	1	1	4	3	3	5	2	0	2	2	2	2	3	2	2	4	0	1	1	1	3	3	3	3	3	3	3	3	3	3	2
2	NA	0	0	1	0	76	6	4	1	0	0	0	0	1	1	4	3	3	1	NA	1	2	2	2	2	2	2	2	4	0	1	1	1	2	2	2	3	3	2	3	1	2	2.22222222222222	2
2	NA	0	0	2	1	69	5	4	1	0	0	0	0	1	1	4	3	3	3	2	0	2	2	2	2	2	2	2	4	0	1	1	1	4	1	1	3	3	5	3	1	1	2.44444444444444	2
2	NA	0	0	1	0	28	1	2	1	0	0	0	0	1	1	8	5	1	5	2	0	2	2	2	2	2	2	2	4	0	1	1	1	3	3	1	4	1	1	5	1	1	2.22222222222222	2
2	NA	0	0	2	1	34	2	2	1	0	0	0	0	1	1	4	3	3	1	NA	1	2	2	2	2	2	2	2	4	0	1	1	1	1	1	1	5	1	1	1	1	1	1.44444444444444	2
2	NA	0	0	2	1	70	6	4	1	0	0	0	0	1	1	5	4	2	4	2	0	2	1	1	2	2	2	2	1	1	0	1	1	2	2	2	4	3	3	3	1	1	2.33333333333333	2
2	NA	0	0	2	1	31	2	2	1	0	0	0	0	1	1	8	5	1	5	2	0	2	2	2	2	2	1	2	2	1	1	0	1	2	2	1	3	2	2	3	1	1	1.88888888888889	2
2	NA	0	0	1	0	67	5	4	1	0	0	0	0	1	1	4	3	3	1	NA	1	2	2	2	2	2	2	2	4	0	1	1	1	1	1	1	3	2	1	2	1	1	1.44444444444444	2
2	NA	0	0	2	1	42	3	2	1	0	0	0	0	1	1	5	4	2	1	NA	1	2	2	2	2	2	2	2	4	0	1	1	1	1	2	1	3	2	1	3	1	1	1.66666666666667	2
3	NA	0	0	1	0	50	4	3	1	0	0	0	0	1	1	5	4	2	1	NA	1	2	2	2	2	2	1	2	2	1	1	0	1	4	2	1	4	3	4	3	2	2	2.77777777777778	2
2	NA	0	0	2	1	24	1	1	1	0	0	0	0	1	1	7	5	1	5	2	0	2	2	2	2	2	2	2	4	0	1	1	1	3	4	1	5	2	2	5	1	1	2.66666666666667	2
2	NA	0	0	1	0	64	5	4	1	0	0	0	0	1	1	8	5	1	2	1	1	2	2	2	2	2	2	2	4	0	1	1	1	3	3	3	5	4	4	3	2	4	3.44444444444444	2
2	NA	0	0	2	1	50	4	3	1	0	0	0	0	1	1	5	4	2	1	NA	1	2	2	2	2	2	2	2	4	0	1	1	1	3	1	1	4	4	2	4	1	1	2.33333333333333	2
2	NA	0	0	2	1	54	4	3	1	0	0	0	0	1	1	4	3	3	4	1	1	2	2	2	2	2	2	2	4	0	1	1	1	4	2	3	4	5	4	4	2	2	3.33333333333333	2
2	NA	0	0	2	1	57	4	3	1	0	0	0	0	1	1	5	4	2	1	NA	1	2	2	2	2	2	2	NA	4	0	1	1	1	3	2	2	2	3	2	5	1	1	2.33333333333333	2
2	NA	0	0	2	1	33	2	2	1	0	0	0	0	1	1	8	5	1	1	NA	1	2	2	2	2	2	1	2	2	1	1	0	1	2	1	1	3	1	2	2	1	1	1.55555555555556	1
2	NA	0	0	1	0	66	5	4	1	0	0	0	0	1	1	4	3	3	4	2	0	2	2	2	2	2	1	2	2	1	1	0	1	5	3	3	5	5	5	5	3	5	4.33333333333333	2
2	NA	0	0	1	0	24	1	1	1	0	0	0	0	1	1	8	5	1	5	2	0	2	2	2	2	2	2	2	4	0	1	1	1	2	2	2	4	3	3	3	1	1	2.33333333333333	2
2	NA	0	0	2	1	41	3	2	1	0	0	0	0	1	1	5	4	2	1	NA	1	2	2	2	2	2	2	2	4	0	1	1	1	3	3	3	4	3	2	3	1	1	2.55555555555556	2
2	NA	0	0	2	1	56	4	3	1	0	0	0	0	1	1	6	4	2	1	NA	1	2	2	2	2	2	2	2	4	0	1	1	1	2	3	2	3	3	2	3	2	2	2.44444444444444	2
2	NA	0	0	2	1	49	3	3	1	0	0	0	0	1	1	4	3	3	1	NA	1	2	2	1	2	2	1	2	1	1	0	0	1	2	1	1	3	1	1	2	1	1	1.44444444444444	2
2	NA	0	0	2	1	59	4	3	1	0	0	0	0	1	1	5	4	2	1	NA	1	2	2	2	2	2	2	2	4	0	1	1	1	3	3	3	5	3	3	5	2	2	3.22222222222222	1
2	NA	0	0	1	0	38	2	2	1	0	0	0	0	1	1	8	5	1	1	NA	1	2	2	2	2	2	1	2	2	1	1	0	1	4	3	3	5	3	5	5	2	3	3.66666666666667	2
2	NA	0	0	1	0	70	6	4	1	0	0	0	0	1	1	4	3	3	4	2	0	2	2	2	2	2	2	2	4	0	1	1	1	5	3	3	5	5	5	5	2	4	4.11111111111111	2
2	NA	0	0	2	1	28	1	2	1	0	0	0	0	1	1	5	4	2	1	NA	1	2	2	2	2	2	2	2	4	0	1	1	1	4	3	2	5	3	2	2	2	2	2.77777777777778	2
2	NA	0	0	2	1	23	1	1	1	0	0	0	0	1	1	5	4	2	5	2	0	2	2	2	2	2	1	2	2	1	1	0	1	2	2	2	4	4	4	4	1	2	2.77777777777778	2
2	NA	0	0	2	1	58	4	3	1	0	0	0	0	1	1	5	4	2	1	NA	1	2	2	2	2	2	1	2	2	1	1	0	1	2	1	1	3	2	2	1	1	1	1.55555555555556	2
2	NA	0	0	2	1	28	1	2	1	0	0	0	0	1	1	5	4	2	1	NA	1	2	2	2	2	3	2	2	4	0	1	1	1	5	1	3	5	5	3	2	1	2	3	2
2	NA	0	0	1	0	30	2	2	1	0	0	0	0	1	1	5	4	2	5	2	0	2	2	2	2	2	2	2	4	0	1	1	1	2	2	2	2	4	2	2	2	2	2.22222222222222	2
2	NA	0	0	2	1	39	2	2	1	0	0	0	0	1	1	5	4	2	1	NA	1	2	2	2	2	2	2	2	4	0	1	1	1	5	3	4	4	4	4	4	4	3	3.88888888888889	2
2	NA	0	0	2	1	32	2	2	1	0	0	0	0	1	1	4	3	3	1	NA	1	2	2	2	2	2	2	2	4	0	1	1	1	2	1	2	2	2	2	2	1	1	1.66666666666667	2
2	NA	0	0	2	1	71	6	4	1	0	0	0	0	1	1	4	3	3	5	2	0	2	2	2	2	2	2	2	4	0	1	1	1	3	1	2	2	3	3	3	1	1	2.11111111111111	2
2	NA	0	0	1	0	27	1	2	1	0	0	0	0	1	1	8	5	1	5	2	0	2	2	2	2	2	2	2	4	0	1	1	1	5	2	2	4	5	5	3	1	2	3.22222222222222	2
2	NA	0	0	1	0	40	3	2	1	0	0	0	0	1	1	5	4	2	4	2	0	2	2	2	2	2	2	2	4	0	1	1	1	3	1	1	5	3	2	5	1	1	2.44444444444444	1
2	NA	0	0	2	1	27	1	2	1	0	0	0	0	1	1	7	5	1	1	NA	1	2	2	2	2	2	2	1	3	1	1	1	0	3	2	3	4	3	3	4	1	1	2.66666666666667	2
2	NA	0	0	2	1	23	1	1	1	0	0	0	0	1	1	5	4	2	5	2	0	2	2	2	2	2	2	2	4	0	1	1	1	2	2	2	5	5	5	5	1	3	3.33333333333333	2
3	NA	0	0	1	0	42	3	2	1	0	0	0	0	1	1	5	4	2	1	NA	1	2	2	2	2	2	1	2	2	1	1	0	1	4	3	2	5	5	3	3	2	2	3.22222222222222	1
2	NA	0	0	2	1	22	1	1	1	0	0	0	0	1	1	8	5	1	5	1	1	2	2	2	2	2	2	2	4	0	1	1	1	3	2	2	3	2	2	2	1	2	2.11111111111111	1
2	NA	0	0	1	0	36	2	2	1	0	0	0	0	1	1	5	4	2	5	1	1	2	2	2	2	2	2	2	4	0	1	1	1	2	2	2	2	3	2	2	2	2	2.11111111111111	2
2	NA	0	0	2	1	41	3	2	1	0	0	0	0	1	1	5	4	2	1	NA	1	2	2	2	2	2	2	2	4	0	1	1	1	2	1	1	2	1	1	1	1	1	1.22222222222222	2
2	NA	0	0	2	1	34	2	2	1	0	0	0	0	1	1	4	3	3	1	NA	1	2	2	2	2	2	2	2	4	0	1	1	1	2	3	3	3	2	3	3	2	3	2.66666666666667	2
2	NA	0	0	1	0	38	2	2	1	0	0	0	0	1	1	3	2	3	5	2	0	2	2	2	2	2	2	2	4	0	1	1	1	4	2	2	3	4	2	3	1	1	2.44444444444444	1
2	NA	0	0	1	0	34	2	2	1	0	0	0	0	1	1	4	3	3	1	NA	1	2	2	2	2	2	2	2	4	0	1	1	1	4	3	2	4	3	4	3	3	3	3.22222222222222	2
2	NA	0	0	2	1	60	5	3	1	0	0	0	0	1	1	4	3	3	3	2	0	2	2	2	2	2	2	2	4	0	1	1	1	2	1	1	1	1	1	1	1	1	1.11111111111111	2
2	NA	0	0	2	1	50	4	3	1	0	0	0	0	1	1	5	4	2	4	2	0	2	2	2	2	2	1	2	2	1	1	0	1	2	2	3	4	4	3	4	1	2	2.77777777777778	2
2	NA	0	0	2	1	69	5	4	1	0	0	0	0	1	1	5	4	2	3	2	0	2	1	2	1	2	2	2	1	1	0	1	1	4	1	2	5	3	2	3	1	3	2.66666666666667	2
2	NA	0	0	2	1	79	6	4	1	0	0	0	0	1	1	9	3	NA	3	NA	NA	2	2	2	1	2	2	2	1	1	0	1	1	5	4	5	5	4	5	5	2	3	4.22222222222222	1
2	NA	0	0	2	1	46	3	3	1	0	0	0	0	1	1	5	4	2	1	NA	1	2	2	2	2	NA	2	2	4	0	1	1	1	2	2	2	2	2	2	2	1	1	1.77777777777778	1
2	NA	0	0	2	1	74	6	4	1	0	0	0	0	1	1	4	3	3	3	1	1	2	2	2	2	2	1	2	2	1	1	0	1	3	3	3	4	4	3	3	1	1	2.77777777777778	2
2	NA	0	0	2	1	36	2	2	1	0	0	0	0	1	1	5	4	2	1	NA	1	2	2	2	2	2	1	1	2	1	1	0	0	2	2	2	5	2	3	5	2	2	2.77777777777778	2
2	NA	0	0	2	1	81	6	4	1	0	0	0	0	1	1	7	5	1	4	2	0	2	2	2	2	2	2	2	4	0	1	1	1	2	2	2	3	3	2	2	2	2	2.22222222222222	2
2	NA	0	0	2	1	75	6	4	1	0	0	0	0	1	1	6	4	2	1	NA	1	2	2	2	2	2	2	2	4	0	1	1	1	4	2	2	4	3	2	4	1	2	2.66666666666667	2
2	NA	0	0	2	1	54	4	3	1	0	0	0	0	1	1	5	4	2	1	NA	1	2	2	2	2	2	2	1	3	1	1	1	0	2	2	2	3	3	4	3	2	2	2.55555555555556	1
2	NA	0	0	2	1	64	5	4	1	0	0	0	0	1	1	4	3	3	1	NA	1	2	2	2	2	2	2	2	4	0	1	1	1	4	1	1	5	3	2	5	1	1	2.55555555555556	2
2	NA	0	0	2	1	52	4	3	1	0	0	0	0	1	1	5	4	2	1	NA	1	2	2	2	1	2	1	2	1	1	0	0	1	3	2	2	4	3	3	4	1	2	2.66666666666667	2
3	NA	0	0	2	1	47	3	3	1	0	0	0	0	1	1	8	5	1	4	1	1	2	2	2	2	2	2	2	4	0	1	1	1	4	4	4	4	4	5	5	2	3	3.88888888888889	2
2	NA	0	0	2	1	61	5	4	1	0	0	0	0	1	1	6	4	2	1	NA	1	2	2	2	2	2	2	2	4	0	1	1	1	2	1	1	2	2	2	2	1	1	1.55555555555556	2
2	NA	0	0	1	0	33	2	2	1	0	0	0	0	1	1	5	4	2	5	2	0	2	2	2	2	2	2	2	4	0	1	1	1	1	1	1	5	3	3	3	1	3	2.33333333333333	2
2	NA	0	0	1	0	65	5	4	1	0	0	0	0	1	1	4	3	3	4	2	0	2	2	2	2	2	2	2	4	0	1	1	1	5	1	3	5	5	3	3	1	3	3.22222222222222	2
2	NA	0	0	1	0	31	2	2	1	0	0	0	0	1	1	4	3	3	5	2	0	2	2	2	2	2	2	2	4	0	1	1	1	3	3	3	3	3	3	3	3	3	3	2
2	NA	0	0	2	1	25	1	1	1	0	0	0	0	1	1	4	3	3	1	NA	1	2	2	2	2	2	2	2	4	0	1	1	1	5	1	3	5	5	4	2	1	1	3	2
2	NA	0	0	2	1	60	5	3	1	0	0	0	0	1	1	4	3	3	4	2	0	2	2	2	2	2	1	2	2	1	1	0	1	2	1	1	2	3	1	2	2	3	1.88888888888889	2
2	NA	0	0	2	1	24	1	1	1	0	0	0	0	1	1	8	5	1	5	2	0	2	2	2	2	2	2	2	4	0	1	1	1	3	3	3	3	3	3	3	3	3	3	2
2	NA	0	0	1	0	26	1	2	1	0	0	0	0	1	1	5	4	2	5	1	1	2	2	2	2	2	2	2	4	0	1	1	1	3	4	2	3	2	3	3	3	3	2.88888888888889	2
2	NA	0	0	1	0	27	1	2	1	0	0	0	0	1	1	5	4	2	5	2	0	2	2	2	2	2	2	2	4	0	1	1	1	3	4	4	5	2	3	3	3	3	3.33333333333333	1
2	NA	0	0	2	1	50	4	3	1	0	0	0	0	1	1	6	4	2	4	2	0	2	2	2	2	2	2	2	4	0	1	1	1	3	4	4	5	5	5	5	3	4	4.22222222222222	2
3	NA	0	0	1	0	63	5	4	1	0	0	0	0	1	1	5	4	2	4	2	0	2	2	2	2	2	1	2	2	1	1	0	1	5	3	4	5	5	5	5	2	4	4.22222222222222	2
2	NA	0	0	1	0	57	4	3	1	0	0	0	0	1	1	7	5	1	5	2	0	2	2	2	2	2	2	2	4	0	1	1	1	2	2	2	3	4	2	2	2	3	2.44444444444444	2
2	NA	0	0	2	1	60	5	3	1	0	0	0	0	1	1	6	4	2	1	NA	1	2	2	2	2	2	2	2	4	0	1	1	1	4	4	3	4	3	3	4	2	3	3.33333333333333	2
2	NA	0	0	1	0	52	4	3	1	0	0	0	0	1	1	4	3	3	1	NA	1	2	2	2	2	3	2	2	4	0	1	1	1	4	3	3	5	4	4	4	2	3	3.55555555555556	2
2	NA	0	0	2	1	36	2	2	1	0	0	0	0	1	1	5	4	2	1	NA	1	2	2	2	2	2	2	2	4	0	1	1	1	5	5	5	5	5	5	5	5	5	5	2
2	NA	0	0	1	0	73	6	4	1	0	0	0	0	1	1	8	5	1	1	NA	1	2	2	2	2	2	2	2	4	0	1	1	1	5	3	2	5	3	3	5	2	3	3.44444444444444	2
3	NA	0	0	2	1	70	6	4	1	0	0	0	0	1	1	5	4	2	1	NA	1	2	2	2	2	2	2	2	4	0	1	1	1	4	2	2	3	3	2	3	1	1	2.33333333333333	2
2	NA	0	0	2	1	31	2	2	1	0	0	0	0	1	1	5	4	2	5	1	1	3	3	3	3	2	2	2	4	0	1	1	1	3	3	3	4	4	2	3	1	1	2.66666666666667	2
2	NA	0	0	2	1	51	4	3	1	0	0	0	0	1	1	4	3	3	5	2	0	2	2	2	2	2	2	2	3	1	1	1	1	1	1	1	3	2	1	1	1	1	1.33333333333333	2
2	NA	0	0	1	0	35	2	2	1	0	0	0	0	1	1	5	4	2	5	1	1	2	2	2	2	2	2	2	4	0	1	1	1	3	1	1	5	3	1	3	1	2	2.22222222222222	2
2	NA	0	0	1	0	61	5	4	1	0	0	0	0	1	1	4	3	3	4	2	0	3	3	3	3	2	1	2	2	1	1	0	1	2	2	2	4	2	2	3	1	1	2.11111111111111	2
2	NA	0	0	2	1	61	5	4	1	0	0	0	0	1	1	4	3	3	1	NA	1	2	2	2	2	2	2	2	4	0	1	1	1	3	2	2	5	4	3	2	3	3	3	1
2	NA	0	0	2	1	25	1	1	1	0	0	0	0	1	1	5	4	2	5	2	0	2	2	2	2	2	2	2	4	0	1	1	1	2	2	2	3	3	3	3	1	2	2.33333333333333	2
2	NA	0	0	2	1	47	3	3	1	0	0	0	0	1	1	5	4	2	1	NA	1	2	2	2	2	2	2	2	4	0	1	1	1	2	2	2	4	2	2	2	2	2	2.22222222222222	2
2	NA	0	0	1	0	56	4	3	1	0	0	0	0	1	1	5	4	2	1	NA	1	2	2	2	2	2	2	2	4	0	1	1	1	2	3	3	4	3	3	3	2	3	2.88888888888889	2
2	NA	0	0	2	1	52	4	3	1	0	0	0	0	1	1	8	5	1	5	2	0	2	2	2	2	2	2	2	4	0	1	1	1	4	3	3	4	1	1	5	1	2	2.66666666666667	2
2	NA	0	0	1	0	72	6	4	1	0	0	0	0	1	1	4	3	3	3	2	0	2	2	2	2	2	2	2	4	0	1	1	1	3	2	3	4	3	2	3	1	2	2.55555555555556	2
2	NA	0	0	2	1	50	4	3	1	0	0	0	0	1	1	8	5	1	5	1	1	2	2	2	2	2	2	2	4	0	1	1	1	4	3	3	5	4	4	4	2	3	3.55555555555556	2
2	NA	0	0	2	1	67	5	4	1	0	0	0	0	1	1	4	3	3	2	2	0	2	2	2	2	2	2	2	4	0	1	1	1	5	1	2	4	2	2	5	2	2	2.77777777777778	2
2	NA	0	0	1	0	43	3	2	1	0	0	0	0	1	1	6	4	2	1	NA	1	2	2	2	2	2	2	2	4	0	1	1	1	4	3	2	5	3	4	5	2	3	3.44444444444444	2
2	NA	0	0	2	1	25	1	1	1	0	0	0	0	1	1	4	3	3	5	1	1	3	1	3	3	2	2	2	1	1	0	1	1	3	2	3	5	4	3	4	1	5	3.33333333333333	2
2	NA	0	0	2	1	61	5	4	1	0	0	0	0	1	1	6	4	2	1	NA	1	2	2	2	2	2	2	2	4	0	1	1	1	3	3	3	3	4	3	4	3	3	3.22222222222222	2
2	NA	0	0	2	1	61	5	4	1	0	0	0	0	1	1	8	5	1	1	NA	1	2	2	2	1	2	1	2	1	1	0	0	1	2	2	2	3	3	2	2	2	2	2.22222222222222	2
2	NA	0	0	1	0	50	4	3	1	0	0	0	0	1	1	4	3	3	4	2	0	2	2	2	2	2	2	2	4	0	1	1	1	3	3	3	3	3	3	3	3	3	3	2
2	NA	0	0	1	0	50	4	3	1	0	0	0	0	1	1	4	3	3	4	2	0	2	2	2	2	2	2	2	4	0	1	1	1	3	3	3	3	3	3	3	3	3	3	2
2	NA	0	0	1	0	68	5	4	1	0	0	0	0	1	1	6	4	2	1	NA	1	2	2	2	2	2	2	2	4	0	1	1	1	3	3	3	3	3	3	3	2	3	2.88888888888889	2
2	NA	0	0	2	1	55	4	3	1	0	0	0	0	1	1	6	4	2	1	NA	1	3	3	3	3	3	2	2	4	0	1	1	1	2	2	2	3	3	3	2	2	3	2.44444444444444	2
2	NA	0	0	2	1	43	3	2	1	0	0	0	0	1	1	5	4	2	4	1	1	2	2	2	2	2	2	2	4	0	1	1	1	4	4	3	4	4	3	4	2	3	3.44444444444444	2
3	NA	0	0	2	1	87	6	4	1	0	0	0	0	1	1	5	4	2	3	NA	NA	2	2	2	2	2	2	2	4	0	1	1	1	3	3	1	3	5	3	5	1	1	2.77777777777778	2
2	NA	0	0	2	1	61	5	4	1	0	0	0	0	1	1	6	4	2	1	NA	1	2	2	2	2	2	2	2	4	0	1	1	1	4	4	3	3	3	3	4	2	4	3.33333333333333	2
2	NA	0	0	1	0	52	4	3	1	0	0	0	0	1	1	4	3	3	2	1	1	2	2	2	2	2	2	NA	4	0	1	1	1	4	4	2	4	4	4	5	2	4	3.66666666666667	2
2	NA	0	0	2	1	58	4	3	1	0	0	0	0	1	1	5	4	2	1	NA	1	2	2	2	2	2	2	2	4	0	1	1	1	3	3	3	3	3	3	3	2	2	2.77777777777778	2
3	NA	0	0	2	1	27	1	2	1	0	0	0	0	1	1	8	5	1	1	NA	1	2	2	2	1	2	2	2	1	1	0	1	1	3	2	2	4	3	3	4	1	2	2.66666666666667	2
2	NA	0	0	2	1	43	3	2	1	0	0	0	0	1	1	8	5	1	1	NA	1	2	2	2	2	2	2	2	4	0	1	1	1	3	1	2	3	3	2	4	1	3	2.44444444444444	2
2	NA	0	0	2	1	33	2	2	1	0	0	0	0	1	1	3	2	3	4	1	1	2	2	2	2	2	2	2	4	0	1	1	1	4	3	1	4	2	2	2	2	2	2.44444444444444	2
2	NA	0	0	1	0	29	1	2	1	0	0	0	0	1	1	5	4	2	5	1	1	2	2	2	2	2	2	2	3	1	1	1	1	4	4	4	4	4	4	4	4	4	4	2
2	NA	0	0	1	0	74	6	4	1	0	0	0	0	1	1	6	4	2	3	1	1	2	2	2	2	2	1	2	2	1	1	0	1	2	2	2	4	3	4	2	1	2	2.44444444444444	2
2	NA	0	0	2	1	53	4	3	1	0	0	0	0	1	1	5	4	2	4	1	1	2	2	2	2	2	2	2	4	0	1	1	1	3	3	3	4	3	3	3	2	2	2.88888888888889	2
3	NA	0	0	2	1	60	5	3	1	0	0	0	0	1	1	4	3	3	1	NA	1	2	2	2	2	2	2	2	4	0	1	1	1	3	3	3	3	3	4	3	1	2	2.77777777777778	2
2	NA	0	0	2	1	32	2	2	1	0	0	0	0	1	1	5	4	2	1	NA	1	2	2	2	2	2	1	2	2	1	1	0	1	2	1	1	4	1	1	1	1	1	1.44444444444444	1
2	NA	0	0	1	0	66	5	4	1	0	0	0	0	1	1	4	3	3	1	NA	1	2	2	2	2	2	2	2	4	0	1	1	1	3	3	3	3	3	3	3	1	3	2.77777777777778	2
2	NA	0	0	2	1	48	3	3	1	0	0	0	0	1	1	5	4	2	1	NA	1	2	2	2	2	3	2	2	4	0	1	1	1	3	4	3	4	3	3	4	3	3	3.33333333333333	2
2	NA	0	0	1	0	24	1	1	1	0	0	0	0	1	1	5	4	2	1	NA	1	2	2	2	2	2	2	2	4	0	1	1	1	3	2	1	4	3	3	3	1	1	2.33333333333333	1
2	NA	0	0	1	0	30	2	2	1	0	0	0	0	1	1	5	4	2	5	2	0	2	2	2	2	2	2	2	4	0	1	1	1	3	3	3	4	3	3	3	4	4	3.33333333333333	2
2	NA	0	0	2	1	49	3	3	1	0	0	0	0	1	1	4	3	3	1	NA	1	2	2	2	2	2	2	2	4	0	1	1	1	4	3	3	5	5	3	4	1	3	3.44444444444444	2
2	NA	0	0	2	1	30	2	2	1	0	0	0	0	1	1	5	4	2	1	NA	1	2	1	1	2	2	2	2	1	1	0	1	1	1	1	1	1	1	1	1	1	1	1	2
3	NA	0	0	1	0	25	1	1	1	0	0	0	0	1	1	8	5	1	5	2	0	2	2	2	2	2	2	2	4	0	1	1	1	4	4	5	5	4	4	5	4	4	4.33333333333333	1
2	NA	0	0	2	1	41	3	2	1	0	0	0	0	1	1	5	4	2	1	NA	1	2	2	2	2	2	2	2	4	0	1	1	1	5	5	5	5	5	5	5	5	5	5	2
2	NA	0	0	2	1	33	2	2	1	0	0	0	0	1	1	5	4	2	2	2	0	2	2	2	2	2	1	2	2	1	1	0	1	4	2	2	5	4	4	4	1	2	3.11111111111111	2
2	NA	0	0	2	1	59	4	3	1	0	0	0	0	1	1	4	3	3	3	2	0	2	2	2	2	2	2	2	4	0	1	1	1	2	2	2	5	4	3	2	1	2	2.55555555555556	2
2	NA	0	0	2	1	26	1	2	1	0	0	0	0	1	1	5	4	2	5	2	0	2	2	2	2	2	2	2	4	0	1	1	1	3	3	2	3	4	2	3	2	2	2.66666666666667	2
2	NA	0	0	1	0	37	2	2	1	0	0	0	0	1	1	5	4	2	1	NA	1	2	2	2	2	2	2	2	4	0	1	1	1	2	2	3	4	3	3	2	2	3	2.66666666666667	2
3	NA	0	0	1	0	47	3	3	1	0	0	0	0	1	1	5	4	2	1	NA	1	2	2	2	2	2	2	2	4	0	1	1	1	3	3	3	4	3	3	3	3	3	3.11111111111111	2
2	NA	0	0	2	1	80	6	4	1	0	0	0	0	1	1	4	3	3	3	2	0	2	2	2	2	2	1	2	2	1	1	0	1	3	3	3	3	3	3	3	1	3	2.77777777777778	2
2	NA	0	0	2	1	64	5	4	1	0	0	0	0	1	1	4	3	3	1	NA	1	2	2	2	2	2	1	1	2	1	1	0	0	1	1	1	5	5	5	5	1	3	3	2
2	NA	0	0	2	1	54	4	3	1	0	0	0	0	1	1	4	3	3	1	NA	1	2	2	2	2	2	2	2	4	0	1	1	1	1	1	1	5	1	4	3	1	1	2	2
2	NA	0	0	1	0	50	4	3	1	0	0	0	0	1	1	6	4	2	1	NA	1	2	2	2	2	2	2	2	4	0	1	1	1	5	5	5	5	5	5	5	5	5	5	2
2	NA	0	0	2	1	58	4	3	1	0	0	0	0	1	1	4	3	3	1	NA	1	1	2	2	2	2	2	2	1	1	0	1	1	5	3	3	5	5	5	5	2	5	4.22222222222222	2
2	NA	0	0	2	1	80	6	4	1	0	0	0	0	1	1	5	4	2	3	2	0	2	2	2	2	2	2	2	4	0	1	1	1	5	3	1	5	5	5	5	4	5	4.22222222222222	2
2	NA	0	0	1	0	29	1	2	1	0	0	0	0	1	1	7	5	1	5	2	0	2	2	2	2	2	2	2	4	0	1	1	1	5	5	5	5	5	5	5	5	5	5	2
2	NA	0	0	1	0	60	5	3	1	0	0	0	0	1	1	5	4	2	1	NA	1	2	2	2	2	2	2	2	4	0	1	1	1	5	3	5	5	5	5	5	2	4	4.33333333333333	2
2	NA	0	0	1	0	43	3	2	1	0	0	0	0	1	1	4	3	3	1	NA	1	2	2	2	2	2	2	2	4	0	1	1	1	3	2	1	4	3	3	3	1	1	2.33333333333333	2
2	NA	0	0	1	0	80	6	4	1	0	0	0	0	1	1	8	5	1	1	NA	1	2	2	2	3	2	2	2	4	0	1	1	1	3	2	3	5	3	4	3	2	4	3.22222222222222	2
2	NA	0	0	1	0	44	3	2	1	0	0	0	0	1	1	5	4	2	1	NA	1	2	2	2	2	1	2	2	1	1	0	1	1	4	4	3	4	3	3	4	2	2	3.22222222222222	1
2	NA	0	0	1	0	77	6	4	1	0	0	0	0	1	1	4	3	3	3	2	0	2	2	2	2	2	2	2	4	0	1	1	1	5	4	4	5	4	4	5	3	4	4.22222222222222	2
2	NA	0	0	1	0	61	5	4	1	0	0	0	0	1	1	6	4	2	1	NA	1	2	2	2	2	2	2	2	4	0	1	1	1	5	2	1	4	5	5	5	2	2	3.44444444444444	2
2	NA	0	0	2	1	60	5	3	1	0	0	0	0	1	1	6	4	2	1	NA	1	2	2	2	2	2	2	2	4	0	1	1	1	4	5	4	5	5	5	5	3	4	4.44444444444444	2
3	NA	0	0	2	1	65	5	4	1	0	0	0	0	1	1	4	3	3	3	2	0	1	1	2	1	2	2	2	1	1	0	1	1	4	3	3	5	4	4	5	1	2	3.44444444444444	2
2	NA	0	0	1	0	76	6	4	1	0	0	0	0	1	1	4	3	3	1	NA	1	2	2	2	2	2	2	2	4	0	1	1	1	5	5	5	5	5	5	5	5	5	5	2
2	NA	0	0	2	1	67	5	4	1	0	0	0	0	1	1	4	3	3	1	NA	1	2	2	2	1	2	2	2	1	1	0	1	1	4	3	3	4	4	5	4	3	3	3.66666666666667	2
2	NA	0	0	2	1	63	5	4	1	0	0	0	0	1	1	5	4	2	1	NA	1	2	2	2	2	2	2	2	4	0	1	1	1	4	3	3	3	4	3	4	2	2	3.11111111111111	2
2	NA	0	0	1	0	68	5	4	1	0	0	0	0	1	1	4	3	3	1	NA	1	2	2	2	2	2	2	2	4	0	1	1	1	3	3	3	3	3	3	4	1	1	2.66666666666667	2
2	NA	0	0	2	1	52	4	3	1	0	0	0	0	1	1	6	4	2	4	2	0	2	2	2	2	2	2	2	4	0	1	1	1	3	4	3	5	5	3	3	3	4	3.66666666666667	2
2	NA	0	0	2	1	33	2	2	1	0	0	0	0	1	1	8	5	1	5	2	0	2	2	2	2	2	2	2	4	0	1	1	1	3	3	2	4	3	3	3	3	3	3	2
2	NA	0	0	1	0	56	4	3	1	0	0	0	0	1	1	4	3	3	4	2	0	2	2	2	2	2	2	2	4	0	1	1	1	3	3	3	4	4	4	4	3	3	3.44444444444444	2
2	NA	0	0	2	1	45	3	2	1	0	0	0	0	1	1	5	4	2	4	NA	NA	2	2	2	1	2	2	2	1	1	0	1	1	5	5	5	5	5	5	5	3	5	4.77777777777778	2
2	NA	0	0	1	0	65	5	4	1	0	0	0	0	1	1	4	3	3	1	NA	1	2	2	2	2	2	1	2	2	1	1	0	1	4	3	2	5	4	3	3	2	3	3.22222222222222	2
2	NA	0	0	1	0	74	6	4	1	0	0	0	0	1	1	5	4	2	3	2	0	2	2	2	2	2	2	2	4	0	1	1	1	5	3	2	4	5	5	5	2	5	4	2
2	NA	0	0	2	1	72	6	4	1	0	0	0	0	1	1	4	3	3	1	NA	1	2	2	2	2	2	2	2	4	0	1	1	1	3	3	3	3	3	3	3	3	3	3	2
2	NA	0	0	2	1	33	2	2	1	0	0	0	0	1	1	8	5	1	NA	NA	NA	2	2	2	2	2	2	2	4	0	1	1	1	3	2	2	5	2	2	3	1	2	2.44444444444444	2
2	NA	0	0	1	0	47	3	3	1	0	0	0	0	1	1	5	4	2	5	2	0	2	2	2	2	2	2	2	4	0	1	1	1	5	5	5	5	5	5	5	5	5	5	2
2	NA	0	0	1	0	62	5	4	1	0	0	0	0	1	1	6	4	2	1	NA	1	2	2	2	2	2	1	2	2	1	1	0	1	3	2	2	5	4	3	3	1	2	2.77777777777778	2
2	NA	0	0	1	0	23	1	1	1	0	0	0	0	1	1	5	4	2	5	2	0	2	2	2	2	2	2	2	4	0	1	1	1	3	2	2	5	2	2	2	1	2	2.33333333333333	2
2	NA	0	0	1	0	78	6	4	1	0	0	0	0	1	1	8	5	1	1	NA	1	2	2	2	2	2	2	2	4	0	1	1	1	5	5	5	5	5	5	5	5	5	5	2
2	NA	0	0	2	1	39	2	2	1	0	0	0	0	1	1	8	5	1	1	NA	1	2	2	2	2	2	2	2	4	0	1	1	1	3	2	3	4	4	1	4	1	3	2.77777777777778	2
2	NA	0	0	1	0	18	1	1	1	0	0	0	0	1	1	3	2	3	5	2	0	2	2	2	2	2	2	2	4	0	1	1	1	4	4	4	5	4	3	5	2	2	3.66666666666667	2
2	NA	0	0	1	0	34	2	2	1	0	0	0	0	1	1	4	3	3	5	2	0	2	2	2	2	2	2	2	4	0	1	1	1	5	4	3	5	5	5	5	4	5	4.55555555555556	2
2	NA	0	0	2	1	32	2	2	1	0	0	0	0	1	1	9	3	NA	1	NA	1	2	1	2	2	2	2	2	1	1	0	1	1	3	3	3	5	3	3	3	2	3	3.11111111111111	2
3	NA	0	0	2	1	48	3	3	1	0	0	0	0	1	1	5	4	2	1	NA	1	2	2	2	2	2	2	2	4	0	1	1	1	5	5	5	5	5	5	5	5	5	5	2
2	NA	0	0	1	0	55	4	3	1	0	0	0	0	1	1	5	4	2	1	NA	1	2	2	2	2	2	2	2	4	0	1	1	1	3	3	1	5	5	3	5	1	3	3.22222222222222	2
2	NA	0	0	1	0	39	2	2	1	0	0	0	0	1	1	3	2	3	4	2	0	2	2	2	2	3	2	2	4	0	1	1	1	3	3	3	5	3	3	3	3	3	3.22222222222222	2
2	NA	0	0	1	0	50	4	3	1	0	0	0	0	1	1	8	5	1	1	NA	1	2	2	2	2	2	2	2	4	0	1	1	1	5	4	3	5	5	5	5	4	5	4.55555555555556	2
2	NA	0	0	1	0	47	3	3	1	0	0	0	0	1	1	6	4	2	1	NA	1	2	2	2	2	2	2	2	4	0	1	1	1	3	4	3	4	3	3	3	3	3	3.22222222222222	2
2	NA	0	0	2	1	42	3	2	1	0	0	0	0	1	1	6	4	2	1	NA	1	2	2	2	2	2	2	2	4	0	1	1	1	3	4	3	5	5	5	5	3	4	4.11111111111111	2
2	NA	0	0	2	1	21	1	1	1	0	0	0	0	1	1	8	5	1	5	1	1	2	2	2	2	2	2	2	4	0	1	1	1	3	3	3	5	5	4	4	1	3	3.44444444444444	2
2	NA	0	0	1	0	65	5	4	1	0	0	0	0	1	1	4	3	3	1	NA	1	2	2	2	2	2	2	2	4	0	1	1	1	3	3	3	5	4	3	3	1	2	3	2
NA	NA	NA	NA	2	1	57	4	3	1	0	0	0	0	1	1	5	4	2	1	NA	1	2	2	2	2	2	1	2	2	1	1	0	1	4	3	3	5	4	3	4	2	3	3.44444444444444	2
2	NA	0	0	1	0	80	6	4	1	0	0	0	0	1	1	4	3	3	1	NA	1	2	2	2	2	2	2	2	4	0	1	1	1	4	3	4	5	3	4	5	5	5	4.22222222222222	2
2	NA	0	0	1	0	48	3	3	1	0	0	0	0	1	1	8	5	1	5	2	0	2	2	2	2	2	2	2	4	0	1	1	1	2	1	1	4	1	2	2	1	1	1.66666666666667	2
2	NA	0	0	2	1	72	6	4	1	0	0	0	0	1	1	6	4	2	3	2	0	2	2	2	2	2	2	2	4	0	1	1	1	5	2	1	4	5	5	5	2	3	3.55555555555556	2
2	NA	0	0	1	0	69	5	4	1	0	0	0	0	1	1	4	3	3	2	2	0	2	2	2	2	2	2	2	4	0	1	1	1	5	4	4	5	5	5	5	3	4	4.44444444444444	2
3	NA	0	0	2	1	39	2	2	1	0	0	0	0	1	1	5	4	2	4	2	0	2	2	2	2	2	2	2	4	0	1	1	1	4	1	2	5	4	3	3	3	3	3.11111111111111	2
2	NA	0	0	1	0	43	3	2	1	0	0	0	0	1	1	5	4	2	1	NA	1	2	2	2	2	3	2	1	3	1	1	1	0	2	2	2	5	4	3	3	3	3	3	2
2	NA	0	0	2	1	70	6	4	1	0	0	0	0	1	1	4	3	3	3	1	1	2	2	2	2	2	2	2	4	0	1	1	1	5	5	3	5	5	5	5	4	5	4.66666666666667	2
3	NA	0	0	2	1	78	6	4	1	0	0	0	0	1	1	4	3	3	3	2	0	2	2	2	2	2	2	2	4	0	1	1	1	4	3	2	5	5	3	4	2	2	3.33333333333333	2
2	NA	0	0	2	1	57	4	3	1	0	0	0	0	1	1	4	3	3	1	NA	1	2	2	2	2	2	2	2	4	0	1	1	1	5	3	2	5	5	5	5	2	4	4	2
3	NA	0	0	2	1	18	1	1	1	0	0	0	0	1	1	5	4	2	5	2	0	2	2	2	2	2	2	2	4	0	1	1	1	5	5	5	5	5	5	5	4	5	4.88888888888889	1
2	NA	0	0	1	0	71	6	4	1	0	0	0	0	1	1	4	3	3	3	2	0	2	2	2	2	2	2	2	4	0	1	1	1	5	4	4	4	3	3	3	2	4	3.55555555555556	2
3	NA	0	0	1	0	73	6	4	1	0	0	0	0	1	1	8	5	1	1	NA	1	2	2	2	2	2	2	2	4	0	1	1	1	5	3	2	5	5	5	5	2	5	4.11111111111111	2
2	NA	0	0	2	1	42	3	2	1	0	0	0	0	1	1	5	4	2	4	1	1	2	2	2	2	2	2	2	4	0	1	1	1	3	1	1	3	2	3	2	1	2	2	2
2	NA	0	0	2	1	38	2	2	1	0	0	0	0	1	1	5	4	2	4	2	0	2	2	2	2	2	2	2	4	0	1	1	1	3	1	2	4	2	2	2	2	2	2.22222222222222	2
3	NA	0	0	1	0	34	2	2	1	0	0	0	0	1	1	5	4	2	2	2	0	2	2	2	2	2	2	2	4	0	1	1	1	4	4	4	4	5	5	5	2	4	4.11111111111111	2
2	NA	0	0	2	1	75	6	4	1	0	0	0	0	1	1	6	4	2	3	2	0	2	2	2	2	2	2	2	4	0	1	1	1	4	5	4	5	5	4	5	4	5	4.55555555555556	2
2	NA	0	0	2	1	52	4	3	1	0	0	0	0	1	1	4	3	3	2	2	0	2	2	2	2	2	2	2	4	0	1	1	1	3	2	2	4	5	3	3	3	3	3.11111111111111	2
2	NA	0	0	1	0	35	2	2	1	0	0	0	0	1	1	4	3	3	5	2	0	2	2	2	2	2	2	2	4	0	1	1	1	5	4	3	5	5	5	5	4	5	4.55555555555556	2
2	NA	0	0	1	0	68	5	4	1	0	0	0	0	1	1	6	4	2	1	NA	1	2	2	2	2	2	2	2	4	0	1	1	1	5	2	2	4	5	5	5	2	3	3.66666666666667	2
2	NA	0	0	2	1	52	4	3	1	0	0	0	0	1	1	5	4	2	1	NA	1	2	2	2	1	2	2	2	1	1	0	1	1	3	3	3	5	4	3	3	2	2	3.11111111111111	2
2	NA	0	0	1	0	43	3	2	1	0	0	0	0	1	1	7	5	1	1	NA	1	2	2	2	2	2	2	2	4	0	1	1	1	5	5	4	5	5	4	4	2	4	4.22222222222222	2
2	NA	0	0	1	0	62	5	4	1	0	0	0	0	1	1	5	4	2	1	NA	1	2	2	2	2	2	2	2	4	0	1	1	1	5	4	5	5	5	5	5	5	5	4.88888888888889	2
2	NA	0	0	1	0	36	2	2	1	0	0	0	0	1	1	4	3	3	5	2	0	2	2	2	2	2	1	2	2	1	1	0	1	5	5	5	5	5	5	5	5	5	5	2
2	NA	0	0	2	1	69	5	4	1	0	0	0	0	1	1	3	2	3	3	2	0	2	2	2	2	2	1	2	2	1	1	0	1	5	1	3	5	4	5	5	4	5	4.11111111111111	2
2	NA	0	0	2	1	20	1	1	1	0	0	0	0	1	1	5	4	2	5	2	0	2	2	2	2	2	2	2	4	0	1	1	1	5	5	3	5	5	5	5	3	5	4.55555555555556	2
2	NA	0	0	1	0	52	4	3	1	0	0	0	0	1	1	4	3	3	5	2	0	2	2	2	2	2	2	2	4	0	1	1	1	3	3	3	5	5	3	4	3	3	3.55555555555556	2
